# Supplementary material for: Small-molecule dissolution of stress granules by redox modulation benefits ALS models
Source: Nat Chem Biol. 2025 May 14;21(10):1577–88. doi: 10.1038/s41589-025-01893-5 (PMC12463676; doi:10.1038/s41589-025-01893-5)
Supplement: Supplementary file 3 — Genes tested in the RNAi knockdown screen. [file 41589_2025_1893_MOESM3_ESM.xlsx]

## Sheet: Annotation
Tab name	Description
2nd screen for the TPP	Genes tested after listing proteins stabilized with lipoamide in HeLa cells
Others	The other genes tested in this manuscript
Company of esiRNA oligos
Eupheria Biotech	https://www.eupheria.com/

## Sheet: 2nd screen for the TPP
Gene name	Catalog ID
ACTL6A	HU-13237-1
ACTN1	HU-01600-1
ACTN4	HU-02773-1
AHCYL1	HU-06035-1
ANXA11	HU-15856-1
ANXA6	HU-06322-1
ATP5J	HU-04447-1
BAZ1A	HU-08543-1
BCL7B	HU-14481-1
BCLAF1	HU-06991-1
BLOC1S2	HU-08866-1
BRD4	HU-07675-1
C11ORF54	HU-90476-1
CALM1	HU-07716-1
CBX5	HU-13461-1
CCSMST1	HU-15964-1
CD151	HU-09297-1
CD47	HU-06816-1
CDYL	HU-08605-1
CHAF1B	HU-11010-1
COG3	HU-06922-1
COX5A	HU-02713-1
CPNE3	HU-15688-1
CPTP	HU-90477-1
DCD	HU-90446-1
DDX39B	HU-11695-1
DDX5	HU-12927-1
DPF2	HU-13813-1
DSC2	HU-15795-1
DSG1	HU-03626-1
DSP	HU-00700-1
ENG	HU-09186-1
EPHX1	HU-00028-1
ERH	HU-05550-1
FAM111B	HU-00725-1
FAM219A	HU-90474-1
FNBP4	HU-00511-1
GLMP	HU-12638-1
GLOD4	HU-06814-1
GSTO1	HU-10647-1
HDAC1	HU-02584-1
HDAC2	HU-00200-1
HMGN3	HU-12347-1
HNRNPC	HU-13393-1
HNRNPF	HU-08955-1
HNRNPU	HU-00465-1
HNRNPUL1	HU-13502-1
IGF2BP1	HU-02078-1
INTS4	HU-06601-1
IPO7	HU-11835-1
JUP	HU-90475-1
KDM1A	HU-09817-1
KEAP1	HU-06543-1
LIAS	HU-07159-1
LIMD1	HU-00956-1
LMNB1	HU-05791-1
LRRFIP2	HU-07172-1
LSM1	HU-12139-1
LYAR	HU-00933-1
MAD1L1	HU-13019-1
MATR3	HU-11380-1
MAX	HU-09614-1
METTL7A	HU-15341-1
MFAP1	HU-90457-1
MKI67	HU-06589-1
MMTAG2	HU-90456-1
MYO18A	HU-13276-1
MYO1B	HU-06895-1
MYO1C	HU-08472-1
NCBP2	HU-03210-1
NEGR1	HU-13283-1
NOL3	HU-15418-1
NUP153	HU-08141-1
NUP43	HU-06997-1
NUP50	HU-11425-1
NUP58	HU-05949-1
PANK2	HU-06211-1
PARK7	HU-11396-1
PFDN6	HU-22792-1
PIR	HU-01389-1
PLEC	HU-07193-1
PRPF3	HU-02443-1
PTGR2	HU-03563-1
RBM10	HU-09650-1
RNF169	HU-00499-1
RPS21	HU-22425-1
RTN4RL2	HU-13899-1
SAFB	HU-00943-1
SEC11A	HU-10580-1
SEZ6L2	HU-07765-1
SF3B1	HU-13153-1
SFPQ	HU-07136-1
SLC25A20	HU-01237-1
SLC25A5	HU-11002-1
SNRPA	HU-01085-1
SP100	HU-11330-1
SPRYD4	XX-90268-1
SPTAN1	HU-09374-1
SPTBN1	HU-08145-1
SRRM2	HU-04673-1
SRSF1	HU-13220-1
SRSF10	HU-11452-1
SRSF6	HU-11355-1
SRSF7	HU-07536-1
SRSF9	HU-90387-1
SSRP1	HU-01599-1
SZRD1	HU-15646-1
TAF15	HU-01063-1
TAPT1	HU-09161-1
TMEM38B	HU-05839-1
TPD52	HU-13020-1
TPM2	HU-14620-1
TPM4	HU-11617-1
TPR	HU-12991-1
TRA2B	HU-09193-1
TXNRD1	HU-01828-1
UBQLN1	HU-08475-1
UBXN1	HU-15732-1
WDR89	HU-00002-1
XRCC4	HU-09146-1
ZNF428	HU-90472-1
ZNF593	HU-01395-1

## Sheet: Others
Gene name	Catalog ID
DLD	HU-00071-1
FUS	HU-09211-1
