# Supplementary material for: Small-molecule dissolution of stress granules by redox modulation benefits ALS models
Source: Nat Chem Biol. 2025 May 14;21(10):1577–88. doi: 10.1038/s41589-025-01893-5 (PMC12463676; doi:10.1038/s41589-025-01893-5)
Supplement: Supplementary file 4 — Statistical source data. [file 41589_2025_1893_MOESM4_ESM.xlsx]

## Sheet: Figure1B
	Replicate 1	Replicate 2	Replicate 3	Mean	Standard deviation
Dilute				[0.1]	n/a
Condensate	1.15531	0.831039	1.08172	1.02269	0.170005

## Sheet: Figure1E
Organelle	Stress granules						Mitochondoria						Nuclei
UV	Minus			Plus			Minus			Plus			Minus			Plus
Replicate	1	2	3	1	2	3	1	2	3	1	2	3	1	2	3	1	2	3
	1.22271	1.3512	1.12456	1.14386	1.28314	1.31717	1.30924	2.21522	1.62513	1.16688	2.02077	1.99707	1.36097	2.03131	2.01446	1.44227	1.78518	1.65749
	1.21902	1.34373	1.12437	1.1572	1.23936	1.20763	1.43262	1.91909	2.05236	1.16544	1.99577	1.89797	1.62112	2.0278	2.10758	1.36898	1.718	1.70677
	1.31892	1.07856	1.07208	1.26291	1.25195	1.48484	1.21125	1.68333	1.97924	1.12142	2.46477	1.79166	1.4859	1.71641	2.09062	1.33144	1.74213	1.40107
	1.21789	1.24276	1.0992	1.1496	1.14365	1.46109	1.32893	1.80743	1.80215	1.28538	1.82586	2.02673	1.65214	1.97836	1.86027	1.67795	1.67643	1.71946
	1.27521	1.1471	1.17956	1.18339	1.09416	1.41247	1.44346	1.89314	1.63449	1.16436	2.00044	1.94612	1.61323	1.87724	2.08368	1.37874	1.74493	1.96088
	1.21089	1.15716	1.11581	1.26077	1.13548	1.26518	1.37277	1.76686	1.66487	1.29412	1.88448	1.78868	1.56855	1.8164	2.04998	1.56697	1.65738	2.1747
	1.24354	1.0846	1.19395	1.09794	1.11546	1.38271	1.39713	1.80344	1.66587	1.17571	1.83553	1.95575	1.62353	1.97563	2.19229	1.37935	1.64858	1.71217
	1.15619	1.20254	1.15006	1.28709	1.18254	1.49594	1.30312	1.89956	1.93821	1.0762	1.94989	1.85264	1.62272	2.06169	2.0333	1.30198	1.8284	1.92395
	1.17672	1.04804	1.21178	1.29647	1.17663	1.32164	1.29673	1.89746	2.07998	1.20757	1.93267	1.78056	1.53388	1.93367	2.20708	1.63173	1.73101	2.03896
	1.20003	1.12064	1.20594	1.17595	1.0871	1.26069	1.43641	1.72312	1.92545	1.27977	1.88212	1.69421	1.41225	1.80129	2.0532	1.58643	1.75133	2.00649
	1.23427	1.17412	1.18268	1.09955	1.30346	1.27776	1.4132	1.76771	1.80987	1.2231	1.85656	1.80624	1.52599	1.84092	2.25687	1.40457	1.9199	1.76569
	1.13467	1.11201	1.24345	1.31017	1.26163	1.17137	1.25305	1.85558	2.03224	1.27462	1.91406	1.71347	1.51016	1.89679	2.08573	1.38718	1.90237	2.04887
	1.21933	1.30303	1.18294	1.2903	1.21277	1.27492	1.36718	1.83116	1.93794	1.25407	1.91071	1.72852	1.53679	2.12194	1.90715	1.42145	1.89958	1.66979
	1.17086	1.18442	1.21728	1.25953	1.17511	1.41267	1.32771	1.83588	1.88118	1.25527	2.01267	1.9987	1.5938	2.11097	2.10819	1.5635	1.98409	2.00303
	1.17589	1.09983	1.34521	1.41231	1.27581	1.23329	1.23246	1.83325	1.80007	1.29387	2.01937	1.77258	1.24884	1.95458	2.02447	1.37868	1.80889	2.33479
	1.15854	1.18962	1.26326	1.27563	1.21115	1.24755	1.28281	2.02643	1.85888	1.3467	1.81603	1.92286	1.52128	1.90308	2.51591	1.5507	1.70787	1.77129
	1.1774	1.18763	1.23119	1.37594	1.22023	1.28617	1.2204	2.08986	2.04663	1.15973	2.15264	1.68821	1.4414	2.17146	2.03927	1.4991	1.97023	1.89139
	1.20079	1.05157	1.30583	1.29035	1.19344	1.51682	1.41008	1.76011	1.85567	1.23435	1.8893	2.30267	1.74907	1.81583	2.12258	1.63399	1.877	1.75775
	1.23865	1.07723	1.44414	1.2392	1.3251	1.34361	1.1618	1.91874	1.80695	1.20223	2.07248	1.71588	1.27415	1.92051	2.47394	1.5047	2.05908	2.39561
	1.31295	1.33764	1.33066	1.2381	1.19634	1.36565	1.64769	1.91064	1.90084	1.25778	1.81815	1.76842	1.61609	2.4923	2.20715	1.7375	1.83913	1.99826
	1.05677	1.18203	1.22734	1.23491	1.31276	1.66788	1.12749	1.69306	2.07203	1.14602	2.38786	2.4685	0.925646	2.28829	1.9949	1.43295	2.06987	2.12003
	1.09689	1.23398	1.27713	1.31491	1.30671	1.45082	1.14622	2.06364	1.93113	1.20953	2.11281	1.82172	1.12809	2.28282	1.99503	1.48194	1.90438	2.53568
	1.17154	1.445	1.07815	1.34388	1.38783	1.39304	1.15272	2.27687	1.89581	1.22996	1.99903	1.95364	1.36417	2.59998	1.94877	1.56666	1.92736	2.0735
	1.02511	1.29299	1.27993	1.36872	1.38287	1.37652	1.3171	2.34059	1.95989	1.32726	2.50915	2.213	1.09228	2.52807	1.44193	1.45322	2.1977	1.83983
	1.09881	1.18035	1.3075	1.04274	1.3982	1.27101	1.13344	2.34799	2.34673	1.16808	2.4523	1.88204	1.07979	2.05006	1.2732	1.75459	2.12003	1.86998
	1.02165	1.27692	1.3259	1.24982	1.40587	1.00064	0.96813	1.85657	2.03592	1.04971	2.47382	1.94482	1.30029	1.8956	2.25161	1.10575	2.36288	1.90275
	1.1065	1.16546	1.22239	1.3888	1.26707	1.17318	1.19459	2.05739	2.05231	1.17978	2.23339	1.67898	1.1859	2.16604	2.17616	1.39873	1.95652	1.70081
	1.05751	1.27523	1.19561	1.16854	1.44554	1.24216	1.136	2.48116	1.88872	1.03502	2.52466	1.95033	0.984879	2.54712	2.09377	1.32393	2.40973	1.51675
	1.16192	1.0693	1.18615	1.17876	1.41862	1.12147	1.15215	1.91411	1.7401	1.29173	2.36024	2.17739	1.21105	1.97629	1.98382	1.51689	2.07566	1.74509
	1.1011	1.16493	1.19067	1.42281	1.24128	1.14688	1.20606	1.83114	1.81611	1.16525	2.29744	1.84353	1.30402	1.9733	1.99518	1.38209	1.87589	1.88221
	1.14528	1.16719	1.21065	1.19846	1.66896	1.22403	1.17057	1.9957	1.95822	1.1783	2.54986	2.09425	0.967159	2.05101	2.15449	1.43198	2.63298	1.85307
	1.14717	1.23013	1.19751	1.27196	1.40991	1.10339	1.05881	2.11102	1.72027	1.4845	2.19406	1.97065	1.37786	2.03834	1.98908	1.46139	1.79232	1.67569
	1.09859	1.18699	1.16172	1.48847	1.54452	1.34075	1.10381	1.78438	1.82333	1.06817	2.34715	1.98545	1.32841	2.11571	1.91437	1.33267	2.28202	1.80884
	1.12395	1.2825	1.16307	1.44128	1.44512	1.34449	1.1074	2.17661	1.75165	1.30228	2.1779	2.35069	1.22599	2.58829	1.97614	1.63467	1.95103	1.78534
	1.14733	1.36165	1.09254	1.46322	1.6647	1.20561	1.15376	2.29171	1.71899	1.41366	2.68638	2.18439	1.46841	2.59616	1.77917	1.23795	1.95663	2.06617
	1.25318	1.43694	1.01089	1.40802	1.33936	1.36061	1.00362	2.09202	1.55798	1.49794	2.32263	1.73751	1.30855	2.17705	1.76196	1.39449	2.03617	2.09874
	1.11185	1.1943	1.21474	1.31831	1.23264	1.23912	1.1281	2.05127	1.94191	1.64274	2.46305	2.0158	1.41771	2.23755	2.06039	1.66801	2.0998	1.74936
	1.2084	1.66456	1.19446	1.23803	1.42631	1.36753	1.14859	2.37347	1.8286	1.47959	2.25423	1.87595	1.16229	2.87036	2.10758	1.71092	2.31361	2.26894
	1.11607	1.31108	1.13941	1.43386	1.38249	1.31763	1.20663	2.36068	1.79296	1.28487	2.27607	1.718	1.20034	2.92258	1.99965	1.90139	2.05224	1.86733
	1.17794	1.24896	1.15514	1.43615	1.37844	1.15611	1.21874	2.14956	1.75074	1.38022	2.21104	2.11225	1.27896	2.36637	1.77048	1.73677	2.03693	1.99645
	1.26142	1.22776	1.18033	1.20327	1.25744	1.18611	1.07454	2.14418	1.76658	1.51505	1.93597	2.00622	1.33081	2.51881	2.06086	1.55839	1.84333	2.20466
	1.1117	1.19851	1.24357	1.4611	1.15807	1.39389	1.11968	1.94564	2.29973	1.72309	1.96804	1.92475	1.18484	1.90458	2.2242	1.77733	1.89701	1.83107
	1.21903	1.49605	1.20893	1.48229	1.55057	1.26752	1.16713	2.14341	2.1328	1.6	2.44739	2.1338	1.34344	2.40332	2.17894	1.8449	2.33343	1.95726
	1.17788	1.05982	1.2656	1.40466	1.18987	1.35879	1.21646	1.58244	2.43317	1.18939	2.04341	1.90692	1.33307	1.7801	2.91308	2.20094	1.65592	2.12556
	1.12501	1.13269	1.58579	1.56461	1.24817	1.1584	1.18431	1.87211	2.67461	1.60126	2.12569	2.29645	1.34345	1.52053	3.26771	1.96392	1.72445	1.73441
	1.24751	1.04727	1.37222	1.45295	1.18959	1.26987	1.14509	1.76119	2.39504	1.7322	1.82929	1.88477	1.17304	1.6366	2.44725	1.88057	1.4368	2.17828
	1.29597	1.26268	1.32976	1.35225	1.25277	1.46989	1.2438	2.08193	2.15444	2.14523	1.88456	2.08942	1.35171	1.95055	2.41978	2.05349	1.63848	1.81007
	1.07579	1.16305	1.48907	1.13489	1.24876	1.21633	1.17404	1.94571	2.49416	1.33483	1.74708	2.29385	1.1614	2.05108	2.79842	1.87471	1.62027	1.79179
	1.09908	1.05998	1.24856	1.33864	1.28153	1.51734	1.21865	1.62389	2.19112	1.30928	1.88972	2.09944	1.25929	1.99809	2.32431	2.80828	1.53227	2.47877
	1.07662	1.24329	1.46658	1.26583	1.18677	1.13008	1.12182	1.82763	2.48579	1.26008	1.90463	2.54159	1.05777	1.91768	2.82601	1.4425	1.5339	2.05464
	1.09077	1.15752	1.41408	1.14041	1.26825	1.2945	1.20192	1.79956	1.99961	1.35579	2.02612	2.28872	1.18373	1.99012	2.2443	1.57751	1.58614	2.44902
	1.39407	1.27426	1.18342	1.31698	1.26401	1.19773	1.1489	1.85272	2.48984	1.23556	2.04744	2.78324	1.21842	2.27133	2.96581	1.45121	1.68166	1.98641
	1.12558	1.07344	1.31656	1.40343	1.29185	1.24697	1.15633	1.85264	2.46964	1.20825	2.36299	2.26818	1.4794	1.97124	2.58738	1.43031	1.72221	2.41866
	1.09405	1.24909	1.33066	1.22218	1.10898	1.40588	1.18329	1.76148	2.15064	1.47812	1.68981	2.35451	1.25104	2.19361	2.7017	1.53123	1.60405	2.08374
	1.08547	1.07184	1.43006	1.34254	1.37092	1.57424	1.24651	2.11068	2.41019	1.2661	1.74735	2.28066	1.22742	2.00608	2.6056	1.35448	1.5407	2.77898
	1.11467	1.12817	1.3484	1.18591	1.2284	1.46847	1.09023	1.74635	2.4223	1.34499	1.90844	2.99154	1.26092	2.19495	3.13503	1.61571	1.86028	2.51154
	1.09242	1.10869	1.21594	1.22504	1.00603	1.42966	1.24612	1.92994	2.01372	1.36294	1.46018	2.21813	1.61475	2.00081	2.1263	1.54937	1.55659	3.03073
	1.07119	1.23512	1.25611	1.295	1.07326	1.25249	1.20437	2.0266	2.43223	1.32317	1.73649	2.97247	1.05954	2.11271	2.34826	1.56876	1.37863	2.5244
	0.803249	1.12231	1.70303	1.24609	1.0301	1.82018	1.16904	1.99733	2.47937	1.48771	1.55053	2.74516	1.17841	2.11045	3.02044	1.61772	1.43412	3.24122
	1.00626	1.13372	1.1415	1.08426	1.09336	1.64879	1.03614	1.93728	1.9909	1.33597	1.6113	2.7939	1.09502	1.89025	2.11514	1.5673	1.3598	2.17292
	0.998154	1.05958	1.18664	0.894597	1.08149	1.42464	1.14437	1.69031	2.16491	1.27078	1.78034	2.62811	1.25229	2.19682	2.24359	1.75399	1.37063	2.77932
	1.16312	1.11949	1.12815	1.27823	1.55037	1.13273	1.15923	1.77731	2.10608	1.32856	2.13616	2.19055	1.40981	1.81226	2.20363	1.67329	1.55291	2.85441
	1.14722	0.952926	1.28557	1.59459	1.18563	1.21829	1.16292	2.087	2.02595	1.39677	1.76027	1.83466	1.25759	1.90591	1.93964	1.4414	1.91169	2.18569
	1.16736	1.32924	1.15212	1.02135	1.26329	1.26459	1.13424	1.73477	2.82122	1.34048	1.88416	2.09286	1.54582	2.05215	2.36389	1.49875	1.5522	1.83738
	1.17094	1.11099	1.36354	1.19131	1.47878	1.29506	1.23413	1.77067	2.47196	1.71796	2.21102	2.11549	1.34533	1.67999	2.60017	1.56135	1.84021	2.02984
	1.22715	1.2993	1.34802	1.05301	1.64602	1.36688	1.1323	2.10458	2.22762	1.39049	2.88498	2.03908	1.2867	1.78944	2.17374	1.60818	2.11624	2.09492
	1.16326	1.21609	1.18983	1.39726	1.31973	1.08209	1.09327	2.14457	2.07724	1.57026	1.95709	2.22661	1.24259	1.81712	2.18514	1.9981	2.54148	2.02584
	1.47164	1.30146	1.20321	1.35066	1.2375	1.51475	1.20786	1.57016	2.12648	1.45025	1.92096	1.66028	1.20936	2.39008	2.32422	1.52516	1.89546	2.5407
	1.21456	1.32741	1.34164	1.41231	1.49485	1.51912	1.19503	1.81595	2.12743	1.32882	2.1759	2.12807	1.15326	1.8457	2.57706	1.65087	1.7735	1.89688
	1.28233	1.08277	1.33282	1.36796	1.51946	1.43016	1.54788	1.81591	2.29712	1.45159	2.16203	2.05402	1.15285	2.02525	2.44809	1.5744	2.43394	1.9681
	1.45543	1.15458	1.16047	1.37011	1.35565	1.0429	1.41662	2.0984	2.33635	1.30215	2.3805	2.5171	1.27706	1.75485	2.43418	1.55273	2.1599	2.19204
	1.21146	1.26865	1.08951	1.30555	1.23167	1.4394	1.52862	1.88938	1.97582	1.54381	2.1039	2.04141	1.20339	2.32413	2.12628	1.70102	2.03851	2.3311
	1.20118	1.1054	1.1158	1.23184	1.41515	1.22383	1.73139	2.0414	2.19936	1.26075	2.41377	2.32932	1.34089	2.03354	2.1896	1.51003	1.60469	2.16864
	1.1184	1.14399	1.21277	1.39847	1.56094	1.40632	1.29053	1.79817	2.55552	1.28814	2.52423	1.79707	1.03017	2.29937	2.12734	1.51554	2.07536	2.44366
	1.23738	1.12915	1.03053	1.23603	1.41267	1.21033	1.25502	1.94097	2.1127	1.27778	2.46035	1.99587	1.39969	1.72048	1.82237	1.52281	2.25455	1.98192
	1.14512	1.3118	1.03831	1.47682	1.24174	1.11134	1.19	2.09924	1.88608	1.24683	2.12661	1.88832	1.0116	2.07676	2.10145	1.5422	2.60485	2.33781
	1.22227	1.26311	1.29301	1.50988	1.05408	1.17566	1.17735	2.34088	2.66582	1.33668	1.92804	1.73796	1.20477	2.28849	2.49738	1.54698	1.84579	1.75959
	1.01606	1.3689	1.28419	1.47556	1.68866	1.47865	1.27059	1.94953	2.08624	1.39244	2.75837	1.84304	1.18419	2.68379	2.12503	1.39346	1.84179	1.70119
	1.22958	1.17813	1.01935	1.46821	1.32301	1.26017	1.44044	2.11889	1.78035	1.4735	2.26513	1.87244	1.44186	2.03049	1.64058	1.42445	2.83209	2.16638
	1.42647	1.30521	1.09196	1.50453	1.41242	1.18486	1.2769	1.83782	1.84125	1.4338	2.48752	2.38357	1.64201	2.14106	1.56749	1.81558	2.39553	2.12255
	1.24304	1.18043	1.21002	1.39669	1.32006	1.38037	1.21861	1.63063	1.80407	1.35053	2.3182	1.93438	1.56491	1.96225	1.63887	1.69591	2.5221	2.23576
	1.00031	0.989874	1.19223	1.46679	1.44501	1.1895	1.23616	2.01143	1.87623	1.49285	2.48724	2.10564	1.73516	1.65155	2.16789	1.75208	2.47977	2.02665
	1.22331	1.21782	1.40678	1.41791	1.58879	1.24265	1.19721	1.85729	2.04296	1.38803	2.72386	1.98071	1.94449	2.30864	2.41698	1.65582	2.54933	2.07666
	1.22041	1.13287	1.25188	1.41323	1.39434	1.26097	1.31224	1.69691	1.95302	1.31734	2.53242	1.71473	1.53564	1.93383	2.31682	2.00484	2.73601	2.2425
	1.31282	1.07864	1.17501	1.39155	1.31429	1.12521	1.34224	2.00724	1.84896	1.30932	1.98723	1.97525	1.24492	1.9595	1.75657	1.58551	2.43975	1.93167
	1.36403	1.19226	1.28633	1.42981	1.3125	1.13381	1.20766	1.9534	1.97913	1.46824	2.06889	1.79681	1.3769	2.13619	2.04228	1.75272	1.99	1.98278
	1.27307	1.24445	1.04332	1.45101	1.16633	1.08485	1.37368	2.09044	1.73657	1.19414	2.73687	1.76307	1.33862	2.29935	1.63812	1.61801	1.8735	2.027
	1.30134	1.30599	1.21574	1.54805	1.36459	1.40776	1.34815	1.99971	1.98138	1.39845	2.41304	1.89686	1.35287	2.50464	2.01984	1.77241	2.10398	1.55413
	1.34378	1.32603	1.21589	1.42018	1.54868	1.17897	1.34061	1.52647	1.60453	1.31816	2.59648	2.04917	1.56696	2.09405	2.07469	1.68469	1.95766	1.82069
	1.45771	1.15499	1.11846	1.4101	1.39258	1.0661	1.25067	1.85127	1.68358	1.24445	2.92515	1.84567	1.32147	1.70868	1.70852	1.75125	2.45146	2.3262
	1.13135	1.18719	1.2118	1.41325	1.5346	1.15198	1.33551	1.56414	1.77871	1.35843	2.57284	1.90853	1.5489	1.97979	1.94219	1.6136	2.82589	1.81555
	1.32719	1.11038	1.15144	1.46672	1.61333	1.06134	1.44166	1.83729	1.75136	1.33149	2.58874	1.81217	1.4944	1.80149	2.05872	1.49169	2.90122	1.67784
	1.09179	1.25561	1.24132	1.41359	1.47132	1.21432	1.22518	1.80514	1.83369	1.35765	2.53372	2.02503	1.40377	2.00909	1.94124	1.7841	2.94865	2.09547
	1.29656	1.13845	1.01565	1.373	1.48997	1.07539	1.18209	1.98992	1.72333	1.37396	2.81339	1.82824	1.32846	1.81993	1.9658	1.7146	2.60072	2.03892
	1.13167	1.34026	1.08919	1.39397	1.26392	1.27031	1.26557	2.00915	1.81176	1.29985	2.19077	2.03729	1.3568	2.05888	2.09357	1.70852	2.84183	1.66431
	1.20616	1.29661	1.17116	1.35742	1.39926	1.26182	1.26856	1.69057	1.74423	1.36622	2.98284	2.17373	1.42596	2.16988	1.9895	1.6603	2.35763	1.95505
	1.14482	1.18971	1.13689	1.43508	1.67403	0.995817	1.14081	1.96377	1.81112	1.24743	3.06689	1.70894	1.73027	1.89135	1.88435	1.68022	3.01355	2.34961
	1.22558	1.26424	1.0477	1.12967		1.25224	1.15296	1.69141	1.78803	1.37479		1.87495	1.61143	2.0363	1.97645	1.81061	3.21568	2.19377
	1.19288	1.08161	1.11242	1.34055		1.13076	1.15348	1.49126	1.73948	1.19969		1.90487	1.60468	1.78328	2.08471	1.61955		1.69821
	1.17941	1.04385	1.0305	1.31141		1.11442	1.15613	1.89828	1.70892	1.47559		1.7967	1.44172	1.66613	1.78401	1.58362		2.14362
	1.15724	1.30224	1.15061	1.2249		1.12574	1.17695	1.76533	1.92482	1.41766		1.88742	1.45921	2.10225	1.90615	1.48528		2.03924
	1.21131	1.14122	1.18507	1.37977		1.22144	1.20628	1.80134	1.79973	1.12522		2.20188	1.4035	1.98133	2.01173	1.63488		2.10835
	1.23776	1.20388	1.13488	1.27688		1.39012	1.16047	1.7145	2.03724	1.24758		1.97235	1.3836	2.00118	1.91009	1.73555		1.96847
	1.30253	1.22279	1.27175	1.4047		1.18115	1.1796	1.78091	1.81355	1.1424		2.04727	1.35721	2.11564	2.01831	1.4156		2.33398
	1.27282	1.20413		1.35553		1.28138	1.1564	1.72063		1.14124		2.03238	1.47986	1.93842		1.4089		2.27218
	1.27909	1.1809		1.08271		1.39601	1.26247	1.73545		1.33782		1.96999	1.38783	2.13171		1.35303		2.39276
	1.341	1.22813		1.35413		1.4061	1.29149	1.88988		1.16571		2.09398	1.22369	2.08881		1.45305		2.14614
	1.24465	1.33382		1.20117		1.27592	1.26687	1.98044		1.25743		2.09572	1.11806	2.24628		1.19582		2.34107
	1.20486	1.25887		1.38254		1.25134	1.34132	1.86105		1.21325		2.22972	1.19624	2.48882		1.42479		2.30479
		1.34526		1.23591		1.32671	1.37852	1.60599		1.17633		1.80716	1.36823	2.14774		1.503		2.27151
		1.13977		1.33629			1.38517	1.78395		1.18193			0.997135	2.01256		1.40568		2.35147
		1.14928		1.22238			1.25228	1.53102		1.23639			1.54752	2.03137		1.04756		2.25175
		1.03356		1.31502						1.33335			1.17425	1.75513		1.36706
		1.00309		1.3356						1.36272			1.32796	1.52143		1.50278
				1.24404						1.30716			1.38421			1.66242
				1.28311						1.22284			1.22462			1.63284
				1.29022						1.20463			1.14588			1.58158
				1.23485						1.24492			1.37591			1.6778
				1.20203						1.25755			1.48699			1.74686
				1.10066						1.20643			1.55328			1.82764
				1.1348						1.31849			1.64425			1.77418
										1.28426			1.75064			1.636
										1.2012			1.55118			1.48997
										1.32444			1.14981			1.54272
										1.32206						1.64022
										1.45014						1.58946
										1.33109						1.83216
										1.35257						1.67728
																1.41944
																1.50605
																1.70584
																1.55794
																1.93384
																1.54662
																1.60219

## Sheet: Figure1F
	Cytoplasm	Stress granules	Mitochondria	Nuclei
Replicate 1	0.757523	0.746426	0.636932	0.626344
Replicate 2	0.439057	0.402732	0.419188	0.37881
Replicate 3	0.775253	0.709048	0.687926	0.808101
Mean	0.657278	0.619402	0.581348	0.604419
Standard deviation	0.189193	0.18857	0.142731	0.215484
