# Supplementary material for: Small-molecule dissolution of stress granules by redox modulation benefits ALS models
Source: Nat Chem Biol. 2025 May 14;21(10):1577–88. doi: 10.1038/s41589-025-01893-5 (PMC12463676; doi:10.1038/s41589-025-01893-5)
Supplement: Supplementary file 5 — Statistical source data. [file 41589_2025_1893_MOESM5_ESM.xlsx]

## Sheet: Figure2A
Concentration (uM)		80	67.2717	56.5685	47.5683	40	33.6359	28.2843	23.7841	20	16.8179	14.1421	11.8921	10	8.40896	7.07107	5.94604	5	4.20448	3.53553	2.97302	2.5	2.10224	1.76777	1.48651	1.25	1.05112	0.883883	0.743254	0.625	0.52556	0.441942	0.371627
HeLa FUS GFP	Stress granules per cell	0.4417	0.3636	0.5733	0.4001	0.5363	0.6509	0.9081	2.0133	2.2604	4.9304	5.2758	5.7148	5.1332	6.8032	6.6606	6.9293	7.3087	6.5459	7.5376	6.8951	7.7846	6.9645	7.0436	7.1588	8.2347	7.1036	6.3731	7.3178	7.1243	6.7865	7.0681	7.654
	Nucleus/cytoplasm partition	1.48818	1.53293	1.53421	1.51953	1.48262	1.22222	1.26193	1.11775	1.10305	0.982554	1.11506	0.963479	1.05508	0.994416	0.994813	0.912412	0.994018	0.987676	0.965409	0.868111	1.02799	0.961554	0.994018	0.851166	0.940617	0.927525	0.938736	0.937984	1.01776	1.0008	0.933114	0.788269
iPSC FUS GFP	Stress granules per cell	0.06047	0.04748	0.0348	0.1735	2.452	0.3445	0.3146	1.0752	5.5548	6.3041	0.971	4.5031	5.5349	5.5382	6.6299	5.1834	6.7899	6.097	5.8464	5.4697	6.3372	6.0864	6.38	5.9305	6.4793	6.3003	5.7346	6.7572	6.4977	6.1618	6.3041	6.4351
	Nucleus/cytoplasm partition	1.20077	1.12318	1.15277	1.15775	1.13003	1.19361	1.04506	1.02155	1.03534	0.988979	1.02568	0.95885	1.00066	1.01198	0.980944	0.99976	1.02797	0.943576	0.966766	1.03672	0.983618	0.983618	0.98139	1.20385	0.920318	0.960166	0.994809	0.986296	0.994809	0.987637	0.994809	0.987637
