# Supplementary material for: Small-molecule dissolution of stress granules by redox modulation benefits ALS models
Source: Nat Chem Biol. 2025 May 14;21(10):1577–88. doi: 10.1038/s41589-025-01893-5 (PMC12463676; doi:10.1038/s41589-025-01893-5)
Supplement: Supplementary file 6 — Statistical source data. [file 41589_2025_1893_MOESM6_ESM.xlsx]

## Sheet: Figure3B&ED6AB
Gene name	Thermal stability z-score Arsenate	Thermal stability z-score Lipoamide	Thermal stability z-score Lipoamide+Arsenate	–log10 (FDR)
PARK7	4.42185	0.685899	4.82973	13.7368
HDAC2	-0.0175558	4.52804	4.75617	4.13026
FAM111B	9.3046	1.31374	4.69339	2.27264
HDAC1	-0.600781	3.55909	3.58022	13.7368
RBM10	1.25406	2.13154	3.5048	6.86668
BCL7B	0.537184	2.7761	3.4552	7.90015
SP100	4.49914	0.959931	3.42875	3.29023
PIR	-1.24619	2.75631	3.1612	7.90412
EPHX1	0.240051	3.18741	3.15682	4.79559
DSP	-0.575904	3.94451	3.07629	6.67882
GSTO1	0.361694	2.4056	2.99564	2.61044
DPF2	-5.05006	2.98111	2.85825	4.34163
METTL7A	0.632127	2.53627	2.84091	1.94213
MAX	2.89843	2.05016	2.7498	1.65908
BLOC1S2	1.60524	1.10327	2.74816	3.28804
CDYL	0.0814302	1.2752	2.68126	5.4458
PTGR2	0.744276	1.03205	2.63567	13.7368
IPO7	-0.417743	0.400193	2.63139	13.7368
SLC25A20	-0.0934106	0.0857684	2.61662	4.90536
SAFB	0.0324235	0.651112	2.6143	8.41929
PRPF3	-0.0588932	2.44163	2.56802	1.55478
SFPQ	1.15284	2.21735	2.47433	1.4493
SF3B1	-0.873449	0.660806	2.45743	4.20655
CD47	0.868864	1.30582	2.4214	1.58366
DSC2	1.76673	5.05573	2.37862	4.5165
KEAP1	4.64997	2.10848	2.31589	4.43541
MMTAG2	0.187664	0.684046	2.29344	3.17955
COX5A	1.36228	1.82054	2.23893	2.27935
NUP58	0.864559	0.178472	2.20098	1.79164
GLOD4	0.310977	2.33249	2.19065	3.68748
LMNB1	0.741951	-0.380163	2.11117	6.56391
MATR3	-1.69439	0.607145	2.10225	9.60382
UBQLN1	0.778138	2.03707	2.03859	5.26625
XRCC4	1.2422	1.89218	2.01163	3.01036
CPTP	1.49869	0.706188	2.00622	3.50934
RPRD2	0.718995	1.63674	1.99085	4.40505
ANXA7	0.966444	1.0806	1.98131	1.91445
PEX19	1.13426	1.51165	1.95945	2.33464
LIAS	-2.30885	3.08915	1.93073	13.7368
CD9	0.251477	1.62036	1.92584	4.56713
BCLAF1	-1.10988	0.228876	1.9253	2.78225
KDM1A	-1.30202	2.2113	1.89633	1.8585
FOSL2	-2.24773	0.701643	1.85763	1.91854
CHTOP	0.730236	0.725621	1.85506	1.59231
HYI	0.524429	0.651017	1.84514	1.39755
THRAP3	-0.985288	0.438407	1.84197	6.40248
SYF2	-0.950846	0.836663	1.82866	2.50066
VIM	0.432242	1.14732	1.82366	1.60909
PRPF4	0.564891	1.59892	1.82281	2.14891
PFDN5	1.21947	1.26567	1.81254	1.40713
POLR2I	-2.41198	0.367055	1.79134	8.06983
PTP4A2	0.860954	1.15367	1.77581	4.31127
NDUFAB1	0.85965	-0.297014	1.77186	3.28557
EBAG9	0.748766	1.25395	1.72916	2.02988
DDX47	0.63444	0.253326	1.72101	3.09273
IFI30	-0.0489916	0.52448	1.71061	1.58141
FAU	1.14965	1.2071	1.70379	1.51397
HN1	0.518045	1.13169	1.67925	3.79145
PLRG1	-0.346153	-0.0202116	1.66675	6.83508
ACIN1	0.114647	0.763189	1.66211	3.03527
CWC15	-0.193231	0.525984	1.65356	6.46355
CD320	1.00555	0.873647	1.65337	1.65495
S100A10	0.371773	1.5446	1.65061	3.81461
SNRPGP15|SNRPG	0.296404	0.67653	1.63078	2.29896
ALDH3A2	0.081517	1.32477	1.62884	1.96954
UTP14A	2.11333	0.822887	1.62436	13.7368
GCLM	2.05251	0.393526	1.61652	2.46067
ADO	-0.400969	1.31146	1.61539	8.28058
ANXA2	0.0660101	1.79428	1.59136	1.88079
NIFK	-1.78148	0.467041	1.50138	1.65085
DSG1	1.68603	13.26	10.9565	0.500183
ZNF593	-6.67374	2.19096	4.29872	0.326909
ANXA11	1.76795	3.23501	3.79761	0.888015
ANXA6	2.15087	3.60196	3.20469	0.203713
CALM1	1.29212	1.52864	3.05631	0.228531
GLMP	3.11391	3.7123	2.79167	0.369554
PLEC	-3.90348	2.01399	2.76169	1.26509
SPRYD4	1.74777	2.54317	2.65795	0.318537
CCSMST1	0.623625	2.36938	2.50325	0.909599
WDR89	-12.314	1.19786	2.45249	0.518597
ATP5J	1.53267	1.92546	2.43857	0.165427
NUP43	1.58437	0.778962	2.43045	0.411615
TRA2B	-0.648676	-0.559965	2.36633	1.14258
C11ORF54	0.829094	3.01637	2.35861	0.245592
SRRM2	-0.494451	1.42235	2.24801	1.10157
HNRNPC	0.940474	1.03828	2.24033	0.929389
JUP	1.0746	2.78235	2.22778	0.460457
SRSF9	0.0934393	0.947399	2.13943	0.931298
TPR	-2.19184	1.10198	2.1304	0.593983
MAD1L1	1.62236	0.88689	2.12621	0.153396
ACTL6A	-0.335853	0.96012	2.09732	0.662318
TAF15	1.34036	1.20985	2.08386	0.69274
TPD52	1.3476	2.09519	2.03742	1.20018
SRSF1	-0.169625	0.446239	2.01546	0.544226
TIMM13	-0.380821	1.55731	1.98866	0.28949
SMARCE1	0.125307	1.54891	1.96045	1.24163
VPS72	-2.48802	-0.00979138	1.95818	0.693334
MBP	0.221801	0.19704	1.95692	0.299932
PML	5.00911	0.536829	1.95454	0.937399
PFDN6	1.42359	2.18109	1.95108	0.324151
SRSF4	-0.0177979	1.27806	1.94506	0.258781
SRSF7	0.182042	0.775635	1.94393	0.947933
A0A087WV05|MYCBP	0.260312	1.66214	1.92662	0.282372
NCOA5	1.04677	0.85723	1.91478	0.6723
SNRPA1	0.474286	1.08222	1.90961	1.28407
TMUB2	2.27395	1.78348	1.90069	0.143571
ADH5	-1.9863	0.760801	1.89451	1.14395
COG3	2.94717	2.29463	1.88471	0.464636
UBQLN4	0.333842	1.78289	1.80774	0.979803
NNMT	0.0977893	1.61675	1.79461	0.500318
EXOSC5	-0.564156	1.02945	1.79329	0.158437
ALKBH5	2.9602	-0.205501	1.78761	0.424808
S100A6	1.15422	0.966799	1.77562	0.268004
PDCD6	0.62293	0.818422	1.77376	0.729456
SRSF6	-0.598171	1.04047	1.74769	0.825671
CPNE3	0.283309	2.21547	1.72861	0.549286
MKI67	0.154556	1.37075	1.70107	1.26323
COA6	0.756288	1.8517	1.70068	0.574705
GGCT	1.11474	1.02383	1.69805	0.315503
SRSF3	-0.484998	0.987271	1.69249	0.698171
ASNS	-0.303135	0.131194	1.68623	0.620772
CSNK2B	0.655914	1.47809	1.66323	0.39943
ZNF428	1.84922	2.64516	1.63603	0.112768
SARS	2.09518	1.22724	1.62635	0.198898
MACROD1	1.33217	0.262017	1.6116	0.643661
SSNA1	1.3427	1.3854	1.60466	0.377242
LSM1	0.829678	2.04524	1.60006	1.24259
NUDT21	-0.632837	0.0301058	1.57167	0.618866
CCDC9	-0.162336	1.39648	1.57096	0.439395
CHCHD2	0.59161	1.33675	1.56272	0.796581
WBSCR16	0.683065	0.877533	1.56181	1.15445
RPLP2	0.224502	1.34435	1.55539	0.956832
SSBP1	1.93538	0.75988	1.54644	0.372904
TSC22D2	1.15879	0.0632819	1.54496	0.101268
RBMX	-0.36637	0.310949	1.50636	0.534331
XPNPEP1	-0.737519	0.79375	1.50452	0.417284
HSPE1	0.111746	0.917606	1.49914	11.8499
SF3B3	-0.680679	0.828124	1.49373	3.13867
PTGR1	0.672047	1.66992	1.49283	1.16204
SNCG	0.0454856	0.999231	1.49233	5.65082
CCDC88A	1.30122	0.58557	1.49094	0.288236
CRIP1	1.18133	1.67787	1.48934	0.203067
PSMB2	1.08174	1.30817	1.48536	0.266126
CLTB	0.556867	1.89227	1.48086	1.568
MEA1	0.711487	1.283	1.47923	1.34694
GPATCH8	-0.23828	0.76126	1.47659	1.6126
CYB5R1	-2.32453	0.244117	1.47237	0.804246
BLOC1S4	0.401282	0.395164	1.46572	0.368666
VAMP4	0.235861	1.92382	1.44513	0.144466
RPLP1	0.00244362	0.752709	1.43881	1.03445
TTC38	1.0064	1.42807	1.4292	5.13074
UQCRC1	-1.38143	0.508197	1.42767	1.21319
NMRAL1	1.3676	1.45237	1.42765	3.54174
TYMS	14.0391	0.818286	1.42483	9.58572
ANXA4	0.224506	1.61308	1.42381	0.559414
OPA3	0.246569	0.7315	1.41866	0.792218
PFDN1	0.744354	1.53073	1.41721	0.126361
TSN	-0.161201	1.61438	1.41477	0.911373
SAFB2	-0.544923	0.111847	1.41286	1.81094
CCNA2	1.24646	0.180138	1.4098	0.452206
RCL1	2.28662	0.192139	1.40154	0.136468
GLRX2	3.80407	1.69905	1.40121	0.2013
NUP50	0.501763	1.05692	1.40067	0.602316
TP53BP1	-0.0759161	0.890757	1.39915	7.28051
CTTNBP2NL	1.26415	1.54437	1.39671	9.24992
SLC7A5	1.47408	1.19433	1.39184	3.95891
ILF3	-1.10829	0.801442	1.39	2.86854
ZNF830	-0.642354	0.482307	1.38309	0.338251
WDR18	0.122197	0.361444	1.37843	0.802856
PPP2R5C	-0.0210775	0.649072	1.37587	0.221168
FLOT1	-0.282536	0.65289	1.37548	4.52988
ALDH7A1	0.993828	0.583784	1.36312	1.54018
IFI35	2.07663	0.773678	1.36309	1.63405
BORCS5|LOH12CR1	0.518494	1.28952	1.3622	1.02331
HMGN3	0.493482	0.402151	1.35795	0.128052
RAP2C	0.209932	0.675913	1.35349	0.944539
NPM1	-1.06878	0.674046	1.35246	1.16711
AHNAK	2.03493	1.69393	1.35182	0.107098
UQCRH	0.580475	1.453	1.35107	0.30595
CLTA	0.655379	1.53925	1.34746	2.07406
SMARCC2	0.305089	1.85416	1.34726	7.63252
HMGCS1	0.164303	0.0807672	1.34499	1.20187
ILVBL	0.772178	0.508924	1.33855	0.267024
NDUFC2	2.14937	0.996185	1.33753	0.295687
ANXA5	0.601222	1.21502	1.3374	9.07991
PTP4A1	0.626486	1.24922	1.33382	1.24057
SSSCA1	0.0653091	1.11822	1.33357	0.158792
S100A16	0.51701	1.28809	1.33034	0.635382
APMAP	0.179178	0.654942	1.3269	2.3297
CCS	3.23311	0.653204	1.32457	9.48855
RRS1	-2.23916	-0.131622	1.32125	0.10364
WBP4	-2.18793	0.617005	1.31877	0.910378
CDC26	0.691478	0.533752	1.31829	1.22492
PPP1R12A	0.979292	0.520085	1.3172	0.617443
TMEM126B	1.17858	1.36414	1.30755	3.59007
LRRFIP2	1.06946	1.1105	1.30741	0.695741
CHTF8	0.974684	0.576925	1.30021	5.36064
VAMP8	0.586968	1.27681	1.2987	0.750611
PTMA	0.4247	1.22676	1.29837	0.185576
PDCD6IP	2.39688	1.05659	1.29818	4.65484
CHAF1B	1.28652	1.07522	1.29585	0.226146
PSMA4	0.410888	0.787914	1.28819	0.803881
ME3	0.600023	1.51199	1.2859	0.34274
H2AFZ|H2AFV	-1.63144	1.3251	1.28477	0.660063
WDHD1	-0.982055	1.00811	1.28431	0.51869
SPR	1.36437	0.633808	1.2821	0.900175
SRI	0.177491	0.779556	1.27727	1.19134
AKAP2	-0.838912	0.637951	1.27677	0.109879
TRAPPC5	0.00376492	-0.246033	1.27521	0.785584
TMEM245	1.86032	0.279721	1.27505	0.922201
POLR2L	0.334608	0.781921	1.27406	1.01753
RNF181	0.00117028	1.68243	1.26982	0.290196
UBQLN2	-0.055165	0.931832	1.26502	1.02479
CAV2	1.50832	-0.268077	1.26453	0.341058
GTF2A1	1.01633	1.56174	1.2621	0.566383
UBA52	-0.0035847	1.14524	1.26188	1.7006
HCFC1	-0.100546	1.14702	1.26187	0.49013
RAD1	1.31193	0.445159	1.26161	0.543518
SLC37A4	-0.21173	-0.204764	1.26158	0.312252
DECR2	1.27164	1.14601	1.26118	3.5171
COX5B	-0.92592	1.20721	1.25583	0.183668
IK	1.74968	0.907712	1.24902	7.26135
CETN3	1.70882	1.49011	1.24766	6.65537
PPP3CA	0.274797	0.912054	1.24718	9.57931
RDH14	1.52889	0.85182	1.24499	0.508474
SCAF11	-1.02429	0.98211	1.2442	1.36564
SSRP1	1.39812	2.14553	1.2441	0.849659
NMI	2.10235	0.324145	1.24298	1.81683
ABHD14B	0.526635	0.827687	1.24284	0.389984
LYSMD2	1.46261	0.886331	1.24089	0.687497
CD151	0.131463	0.682067	1.24056	1.16675
SSBP4	-0.402466	1.20661	1.2399	0.838336
POM121C	1.38181	-0.678288	1.23698	0.333359
TXNRD1	4.21011	1.24826	1.23633	9.15189
PRPF19	-0.692447	0.68639	1.23233	2.04799
RNPS1	0.527615	0.437806	1.23206	0.734702
RBBP5	-0.768929	0.518221	1.22883	13.7368
PSEN1	-2.5192	-2.00431	1.22804	0.358488
LYSMD1	0.776625	0.620748	1.22721	3.05431
NQO2	0.389407	0.787598	1.22686	0.963049
PANK3	0.672052	0.571151	1.22162	0.832451
DCTPP1	0.499033	0.681869	1.22147	0.155299
DUSP23	-0.0504986	0.839473	1.22124	1.13736
MIER1	0.0984155	1.37751	1.21748	2.03017
MYBBP1A	-1.35147	0.674745	1.21492	1.70813
LAMTOR3	-0.712656	0.409849	1.21166	0.370153
GNG12	0.328857	1.30195	1.21163	0.185892
POLR2D	-0.734841	0.627971	1.2109	1.12713
RSL24D1	-3.90943	0.133021	1.21024	0.224649
ADRM1	0.822512	0.976312	1.20881	0.66121
USMG5	0.215055	0.486362	1.20841	2.81194
MRPL50	1.41911	0.661629	1.20409	0.439633
ISOC1	8.79291	1.1391	1.20348	0.480024
COQ6	-2.69579	-0.130581	1.19999	1.19961
S100A11	0.639068	1.12481	1.19237	0.750029
DNAJB6	0.72819	0.247847	1.19133	0.799264
SEC23B	0.645401	0.766347	1.18982	0.147769
PROCR	1.03521	0.358819	1.188	0.500955
RPL26	-0.347186	0.346715	1.18279	0.10373
WDR5	0.234389	0.552362	1.17799	11.9724
TSSC4	-0.459592	0.667825	1.1748	0.876187
LMO7	-1.54061	0.269766	1.17404	3.09794
RECQL	-1.21659	0.899291	1.17177	3.00581
FAM103A1	-0.0441398	0.619866	1.17055	0.455672
LSM8	-0.213514	0.47014	1.16729	0.10575
SRSF10	2.98552	0.452364	1.15949	0.10203
NAA10	0.405337	0.981712	1.15727	0.800912
KCTD1	-1.07384	0.0870817	1.15612	0.880089
CDK4	0.7835	1.03461	1.1489	0.433152
DAZAP1	0.242773	1.07213	1.14784	0.286998
EIF4A2	0.658295	0.892686	1.14459	0.20546
TTLL12	-0.427156	0.695724	1.14455	0.183486
PPP6R3	0.261959	0.331238	1.14334	0.844326
CNP	-0.2874	0.855264	1.14307	1.03837
RPS20	-0.0401847	1.13934	1.14178	0.245676
STMN1	0.779734	1.18413	1.14074	0.237803
PELP1	0.448704	0.206227	1.14044	6.10122
LAMTOR1	0.826735	0.654811	1.13953	0.354432
RPS29	-0.415331	1.17381	1.13876	7.41292
SLC30A9	1.16544	1.12983	1.13838	1.56826
TRMT61A	-0.0703448	-1.08276	1.13701	0.425854
BNIP2	0.640514	0.0699323	1.13276	0.271671
GIT2	1.00071	1.8697	1.1325	0.239956
CTBP1	0.629224	-0.190444	1.13248	0.908298
EML2	-0.718319	0.222555	1.13188	1.74487
ZFAND5	0.118478	0.840132	1.13173	0.307994
EPN2	-0.088157	0.80397	1.13002	8.55052
LEO1	0.238618	0.764828	1.12877	0.2331
GLRX5	-0.462361	-0.224714	1.12783	0.119387
ARHGAP18	1.21428	1.58628	1.12683	0.0940702
HINT1	-0.189445	0.532292	1.12569	1.88962
ATF1	-0.0555196	1.83844	1.12529	0.563762
ARPC4	0.369408	0.913154	1.12433	0.190241
CDK2	0.480392	0.287811	1.12394	1.1942
MYO1C	-1.93783	0.328662	1.12339	0.466758
SPECC1L	1.47069	1.43288	1.12305	0.376464
RAP1GAP2	0.1244	0.923012	1.12119	0.112789
GLO1	1.61672	0.738754	1.11931	0.392468
ALDH1B1	-1.44035	0.881	1.11848	2.41927
FAM136A	-1.97995	0.665192	1.11685	0.151858
ING1	-1.33505	0.465502	1.11052	0.314528
ZC3H18	-1.10559	0.98689	1.10995	1.14003
SEC61A1	0.549992	0.234528	1.10834	0.204064
TBL1XR1	-0.74603	0.306818	1.10564	0.425465
LCLAT1	-2.37856	0.059164	1.10374	0.0938668
PTBP1	0.183877	1.81714	1.10352	0.10708
DDX24	-0.521711	0.327167	1.10327	3.29863
PALMD	1.8078	0.986945	1.10303	0.218787
SHTN1	1.25139	0.750381	1.1027	1.24188
SUMO2	0.30628	1.59263	1.10042	0.444816
SNX8	-0.368676	-0.149313	1.09636	5.12677
CUTA	-0.046163	0.708805	1.09578	0.363853
CDKAL1	-0.902679	0.835344	1.09479	3.33752
DBI	-0.22781	0.27429	1.09218	0.0922339
ASMTL	-0.959058	1.30564	1.09113	0.661028
CISD3	0.0591268	1.49216	1.08975	2.95776
HPDL	1.12801	0.497137	1.0894	1.23262
ATP5D	0.462883	0.76226	1.08878	0.211632
CSTF2	0.755785	0.978687	1.08794	2.31709
HPCAL1	0.341656	1.30773	1.08614	1.13903
ERCC6	-0.581253	0.346907	1.0832	2.2192
INTS4	-0.00590459	1.34474	1.08223	0.530981
PHGDH	-2.41931	0.760975	1.08175	0.769322
RAD23B	0.357494	1.05371	1.08154	1.49135
SNRPD2	1.1489	0.68869	1.08146	0.682326
ZNHIT6	0.0738509	0.923606	1.07803	5.69281
RPLP0	-0.399596	0.340865	1.07754	0.304012
CDK17	-0.096939	0.394882	1.07489	0.33021
C1ORF122	0.280475	1.1806	1.07321	0.790825
PIH1D1	0.538174	0.113605	1.07122	0.796759
PSMG1	4.17679	0.506703	1.07116	0.156888
CYB5R3	-0.831761	-0.0790062	1.06976	0.217249
GSTT1	-0.278645	0.0782829	1.0677	0.163957
PPA1	-0.342142	0.42373	1.06719	8.79186
UNC119B	-0.0897708	0.468338	1.06619	0.357104
EIF2B2	0.643316	0.54953	1.06568	0.781979
NDFIP1	1.40807	0.075817	1.06533	3.40685
RSRC1	1.1429	0.987471	1.06499	1.04096
RPS6	-0.403976	0.834341	1.06391	1.49409
RAB12	0.678379	1.05915	1.05935	0.981603
ABCC2	-0.255618	1.13597	1.05923	0.149053
PRKCDBP	0.330951	-0.0261382	1.05906	0.150011
MANBAL	0.0493397	1.59369	1.05832	0.642453
PNISR	-0.508775	0.148633	1.05748	0.207697
CASP6	0.157546	1.32621	1.05343	0.256978
CDIPT	-0.187231	0.637582	1.05002	0.175052
PHF3	-0.84809	0.759631	1.04989	0.736044
CYB5B	0.322484	0.411291	1.04983	0.316925
NONO	-0.13728	0.926705	1.04845	1.0836
PDCL	-0.321192	0.206837	1.04654	0.824312
EXTL2	0.453239	0.892608	1.04552	0.243327
GPATCH4	0.695191	0.359828	1.04489	1.64175
RFX1	0.127576	0.452553	1.04226	0.241251
PSMB7	0.481036	0.989775	1.0406	0.323811
HMGN2	0.0894006	0.752182	1.04025	0.242255
ACTR1B	0.0363143	0.94472	1.03945	0.493583
RPS16	-0.329324	0.548793	1.03808	0.692995
C1ORF131	-0.73325	-0.387507	1.03702	0.111157
ZNF706	0.0845863	0.371224	1.037	0.194092
VPS13A	0.944961	0.949482	1.03699	0.156047
PSMB3	0.157052	0.993516	1.03595	3.5567
NMNAT1	1.86648	1.15339	1.03495	2.50552
CD70	-0.312572	0.354773	1.03332	0.114713
LHPP	0.145558	0.991013	1.03144	1.63347
PNN	-0.467295	0.507115	1.03134	0.230839
FAIM	0.336058	0.410755	1.03048	0.257705
DAP	-0.0555771	0.890042	1.0301	2.80313
PTPRJ	-0.763951	-0.0728894	1.03001	0.276791
SLC25A1	0.430255	0.599735	1.02906	0.581632
BROX	-0.0457411	1.02384	1.02761	0.289553
AAMDC	0.206769	0.607776	1.02683	0.99257
KIAA2013	-1.03624	1.50158	1.02587	0.21592
GPAM	-0.447768	-0.149782	1.0216	0.195579
EAF1	-0.000348751	0.0798788	1.0215	0.126283
MOB1B|MOB1A	0.896497	0.330072	1.01967	1.94097
RPL7	-0.13019	0.379001	1.019	0.510336
PDCD5	0.416784	0.726589	1.01258	0.241468
SUPT16H	0.818554	1.10932	1.01242	1.70154
HIST1H1B	1.18879	0.678778	1.01085	0.982648
EZR	-0.48085	0.661229	1.01011	1.19263
DOPEY2	-0.89988	0.402206	1.01001	0.300214
TPD52L2	0.621408	1.18857	1.00923	0.21657
ITFG2	-0.26594	0.534392	1.00894	0.156421
RCOR1	-0.738833	0.999226	1.008	0.636698
SNX16	-0.740654	-0.515276	1.00739	0.220156
TMEM205	1.78817	0.39398	1.00735	0.95237
DHDDS	0.205265	0.39075	1.0067	0.828833
IDI1	0.0419648	0.457951	1.00563	2.68918
HMGCL	5.4095	0.65112	1.00559	0.226568
PSMB1	0.496611	0.743386	1.00183	1.36645
ISY1	-0.871532	0.693233	0.997358	0.162112
KCTD10	1.05957	0.629793	0.996616	0.402344
NADSYN1	-0.0415255	0.788496	0.994887	0.0942972
CADM1	0.376201	0.905126	0.994746	0.207552
CD2BP2	0.939607	0.893774	0.994364	0.587702
SNAP23	-0.15975	1.05762	0.994096	4.84686
PCMT1	0.24508	0.908403	0.992669	0.194877
NUP153	3.82517	0.627025	0.990049	0.770507
CARM1	0.085972	0.944241	0.989836	1.38907
CDKN2A	0.466074	1.64282	0.98964	2.38244
SPC25	0.190923	-0.483264	0.988882	0.164488
SYNJ2BP	0.518337	0.247283	0.988261	0.278519
CTBP2	0.448317	-0.0595732	0.984723	0.115227
UFC1	0.281029	0.772714	0.983726	1.01034
OSBP	-1.62246	0.413534	0.982821	0.961682
RPL38	-0.704021	0.439393	0.981739	0.252824
POLR2H	-0.372558	1.03024	0.979568	0.290406
DIABLO	0.15416	0.495355	0.979482	0.223117
GNB1	-0.776463	0.0629487	0.978668	0.159304
STRIP1	1.35558	1.50218	0.978037	0.190647
HN1L	0.213622	0.827212	0.977775	0.549821
NOP2	-0.0160111	-0.162698	0.975792	1.94323
ATF7IP	-0.303788	0.0822281	0.973636	0.188661
UQCRQ	1.27586	0.796773	0.971189	1.40551
PYGL	-0.512839	0.345387	0.967519	0.167139
TPX2	0.447932	0.322287	0.967185	3.68674
PFDN2	0.131935	1.20519	0.966846	0.647191
MYO1B	-2.09582	0.540397	0.96652	0.487744
MP68	1.15419	0.92079	0.962055	0.136276
U2SURP	0.507465	0.42757	0.961594	0.605536
AMD1	-0.104797	0.511958	0.960183	2.62051
TCOF1	0.157011	0.648157	0.957287	0.953281
CKMT1A	0.794916	0.964584	0.956845	0.674375
ANXA1	-0.369889	0.829745	0.95655	0.765697
PSME3	0.503852	0.848872	0.956538	0.431665
MON1B	0.684508	0.581601	0.955198	0.188227
FAM172A	0.275174	0.472139	0.954239	0.750884
HIST1H4A	2.61224	0.813696	0.95418	0.109226
MED8	0.0962441	0.84261	0.954078	1.83532
DDX5	-1.90468	1.42747	0.954002	0.22849
GADD45GIP1	0.431994	0.379366	0.953559	0.237755
SNRPB2	-0.319436	0.703795	0.953154	0.289158
RBM42	-0.0979624	0.152136	0.951656	0.156208
CRK	1.20445	0.232849	0.950918	0.296123
SYPL1	0.425265	-0.077403	0.950508	0.554094
STXBP3	0.22321	0.941738	0.94824	7.89024
TMX1	-0.418187	1.34463	0.948209	1.07827
MED1	0.125165	0.662197	0.947726	1.31009
THOC5	0.535907	0.187183	0.945361	0.348926
CDC5L	-0.167015	0.573099	0.945198	1.10059
RRM2B	-0.702658	0.414567	0.945083	0.286928
C12ORF43	-1.08111	-0.0234746	0.940996	0.105817
PSMA7	0.379704	0.898319	0.939249	0.226568
ITPA	0.198969	0.733791	0.938934	0.294773
NUDT16	-0.335179	0.232033	0.938468	0.126972
MRS2	-1.26664	-0.861205	0.937299	0.0824918
PLXNA2	-0.218661	1.29935	0.937186	0.377472
KIAA0319L	-0.348707	0.429897	0.936102	0.539708
WDR61	-0.236126	0.284708	0.935968	0.15897
CDC42	0.0975617	0.453996	0.931506	0.489276
HNRNPA2B1	0.0565776	0.511566	0.930324	2.1178
SNRPD3	0.398928	0.207392	0.930119	0.180181
MTX3	-0.0757489	0.17916	0.929397	0.356551
PPP1CB	0.320222	-0.0031667	0.928288	0.640453
CDC37	0.221657	0.615917	0.928199	0.543425
ECHDC1	0.478545	0.47767	0.927519	7.07497
TTC19	-1.28604	0.896649	0.927197	0.772015
PSMG2	2.01344	0.247951	0.92604	0.355456
PHKG2	0.714426	1.03633	0.925793	0.351867
PGLS	-1.29802	-0.682952	0.924399	0.26327
AHNAK2	1.42259	0.898867	0.924317	0.414488
BLOC1S3	0.0424106	0.625303	0.92268	0.277346
CNNM4	0.213098	0.489951	0.922617	0.117116
PHPT1	-1.94715	0.552685	0.921987	0.580865
ACSL1	0.682432	0.819932	0.921617	0.902555
MDH2	-0.962669	0.614706	0.921585	0.233812
HSD17B10	-1.28735	0.150707	0.921329	0.12774
RAP2B	-0.0313248	0.134277	0.919598	0.136931
POLE4	-1.06793	0.92803	0.918996	1.33109
MYO1E	-0.800325	0.581831	0.918291	1.49033
TRRAP	-1.16234	0.759327	0.918095	3.18941
ZFAND3	-1.2516	0.517527	0.91786	0.181396
GNAI1	0.0642136	1.17684	0.91341	0.114095
BCAS2	0.557909	0.747378	0.913061	3.84983
TXN	0.598249	0.827231	0.912776	0.203569
GLTP	0.719669	0.581058	0.911795	0.735729
SEC61B	0.264767	0.439624	0.911453	0.177313
SRA1	0.509639	0.998001	0.91143	1.04856
APOOL	0.748127	0.782293	0.90839	0.144354
OXSR1	-0.408197	0.679855	0.902774	0.277728
FIP1L1	-1.73059	0.265294	0.90275	0.218452
ANXA3	0.227091	0.503542	0.902388	0.964403
CD99	0.167581	0.721048	0.90096	0.150599
ARPC5	-0.246187	0.483694	0.900271	0.267357
SERPINB8	-1.0755	0.45821	0.899163	2.84933
PDE6D	0.911848	0.514655	0.898976	0.0935831
COX6B1	-0.23405	0.643931	0.898294	0.37129
C17ORF62	1.37067	0.760763	0.89785	2.29165
SART1	-2.04756	0.373727	0.897614	0.708102
UQCRB	0.207867	0.847307	0.89647	0.241437
HNRNPDL	-1.8498	0.339785	0.895457	0.14112
BID	0.586846	1.35933	0.895204	0.124704
RPS10	-0.421651	0.405757	0.895068	0.166883
LSM6	-0.309421	0.266982	0.895017	0.250591
ENY2	0.180927	0.419736	0.89426	0.119607
RPL35A	-0.477139	0.483523	0.89273	0.306889
NT5C2	-0.0390961	-0.607591	0.892089	0.194317
CDR2L	-0.418965	0.859959	0.891335	0.211217
HEBP2	0.0122147	0.694479	0.890882	0.60879
HNRNPAB	-0.446587	0.553781	0.889671	0.179955
POLR2A	-0.684399	0.81969	0.889621	1.34607
CHUK	0.57758	0.727363	0.88744	0.228395
SEH1L	0.802612	0.610629	0.88621	0.160906
FAM162A	-0.244127	0.301723	0.88423	0.170511
SAP30BP	1.02617	0.611929	0.884213	0.269663
CAT	0.345885	1.41483	0.882683	0.325516
IRF3	1.12526	-0.105973	0.882615	0.210365
GPS1	0.904293	0.89211	0.880585	0.904731
WDR82	-0.749717	-0.210584	0.880362	0.195936
MTMR2	-0.555294	-0.108335	0.880241	0.154737
NADK	-0.182551	0.313975	0.879798	0.11905
PAIP1	0.0885943	0.836211	0.875128	0.400742
GCLC	1.56304	0.401824	0.874461	1.78091
INTS7	-0.0594561	-0.102623	0.873554	0.133153
PAWR	0.348706	0.656685	0.873371	0.232209
CYCS	-0.152483	0.819439	0.873333	0.261532
USE1	1.13007	0.370406	0.872107	0.179047
NAA50	0.502472	0.589186	0.87179	0.26947
NUDT5	0.191478	0.880539	0.870656	0.217993
TUBB3	-0.447227	0.130745	0.870655	0.0824358
MAPK14	0.772093	-0.048145	0.870466	0.565919
TAPT1	-0.60646	0.56177	0.869322	1.44081
CHMP5	-0.245718	0.596674	0.869245	0.158127
CDA	1.03064	1.00439	0.868189	3.73726
RBBP4	-0.0159113	0.93412	0.867571	0.726607
SLC39A11	0.428629	0.694028	0.866855	2.57552
KCTD12	1.37141	0.700048	0.866845	0.142112
STRBP	0.5709	0.709746	0.866512	0.243835
AKAP1	0.729759	0.652181	0.866493	1.7811
MSRB3	0.269302	0.886994	0.866175	0.172251
CMBL	-0.161973	0.48227	0.865471	2.38705
F11R	0.150985	0.653097	0.865316	0.127413
DDX19A	0.95379	1.20361	0.864651	0.152043
PDE1A	1.05423	1.23401	0.863867	1.70709
BLVRB	1.13893	-0.0398293	0.863335	0.657739
SMYD2	1.2783	0.715757	0.863298	0.126334
UBE2S	0.161405	0.191379	0.862294	0.485583
BASP1	-0.141721	0.592124	0.861396	0.12719
MRFAP1	-0.229609	-0.214584	0.860465	0.866106
TTI1	1.78045	1.21056	0.860109	0.150651
SNAP25	-0.72296	0.512251	0.859678	1.33639
ECI1	0.589508	0.554534	0.859348	0.16974
PPP5C	0.649184	0.0454608	0.858627	0.500763
CSRP1	0.517394	0.655049	0.858148	0.59319
YWHAQ	0.198825	0.726686	0.857156	0.184972
TYMP	0.129772	0.676535	0.856335	0.749332
IFT27	0.151481	0.224982	0.855778	0.754971
VPS4B	0.313896	0.497881	0.854239	0.212582
MCUR1	-0.0449034	1.146	0.853137	0.431486
ZNF787	0.22305	1.16505	0.852575	1.03313
CLIC1	-0.144262	0.348143	0.849541	1.49819
RPL10A	0.269677	0.534413	0.848579	0.256232
WDR45B	0.162238	0.630187	0.848173	0.282155
CPSF6	0.452418	1.20882	0.847919	0.154582
SLC43A2	-1.03244	1.05019	0.84588	0.458641
FUS	0.635182	1.27226	0.844312	0.138781
UCHL3	-0.0572401	0.125609	0.843971	0.339414
CPLX1	-0.346079	1.44973	0.843883	2.86507
NSRP1	1.07002	0.0777496	0.843685	0.115767
PHF23	-3.80865	0.376485	0.843196	0.284384
PIGA	0.146518	0.282937	0.842839	0.588194
MARCH5	0.41104	-0.0503209	0.84175	0.0935325
ENSA	0.480858	0.566897	0.841436	0.113567
ARPP19	-0.358636	0.315625	0.84038	2.59975
PDS5B	-0.362041	0.426273	0.838996	1.10751
DDAH2	0.220334	0.743493	0.837913	0.369819
NAA15	0.811771	0.593406	0.837624	0.735431
TRIM33	-0.300191	1.23922	0.837558	0.291194
PREPL	-0.177008	0.783493	0.836358	0.247353
SLC15A4	-0.238688	0.0913363	0.83615	0.0905755
NIT1	0.439437	0.923975	0.83607	0.839264
DIDO1	-1.36658	0.515845	0.83505	0.604924
TBL1X	0.340845	-0.0253882	0.834932	0.852748
C8ORF33	1.18504	-0.383922	0.833151	0.0696105
FAM32A	0.374926	0.827282	0.831522	0.107739
TFAP2A	0.566002	0.867907	0.831458	0.224949
GNAI2	-0.275955	0.313312	0.830459	0.128924
ZNF638	-0.0319533	0.269579	0.830134	1.03507
CEP83	-0.498098	1.189	0.829489	0.613497
PYCRL	0.429646	0.861695	0.82728	0.129105
C18ORF8	-0.638275	0.410127	0.827247	0.36698
AGO2	-0.203944	0.40185	0.825957	0.172419
FNBP4	-0.50956	1.19558	0.825624	0.205681
NQO1	0.174076	0.330502	0.824939	0.597651
DNAJC15	-0.79262	0.506746	0.82433	0.905645
EXOSC4	-0.872344	-0.10362	0.820963	0.164184
DIP2A	-0.204707	-0.040619	0.82032	1.49606
VAT1	1.37433	0.762392	0.819459	1.15224
DHX8	0.449207	0.166946	0.819173	0.119295
DDX42	0.469772	0.836979	0.814922	0.18799
PSMD8	-0.196977	0.532373	0.813788	5.04803
PPP4C	0.165977	0.204935	0.813375	2.36625
SLC25A6	0.432693	0.761758	0.808872	0.117995
APOO	0.23008	0.640347	0.802641	0.153145
YEATS4	-0.330015	0.864525	0.802115	0.284609
SLC25A3	0.572257	0.951028	0.801928	0.123177
RER1	0.933737	0.615011	0.801707	0.11338
EPHA5	0.745595	0.338124	0.800422	0.107103
TMSB10	0.0140371	0.28763	0.800139	0.717292
UBE2R2	-0.278979	0.536104	0.79971	0.504258
CDC123	3.29194	-0.214161	0.799527	3.02872
C20ORF24	-0.476531	0.360857	0.798902	0.303232
KATNAL1	-0.0763682	-0.885902	0.798282	0.900444
IFRD2	3.33425	0.637872	0.797836	0.158553
MAPRE1	0.153963	0.705182	0.795689	1.03136
RBBP7	-0.5946	0.539379	0.794341	0.567407
MED4	-0.17407	0.377325	0.794023	0.362706
RPRD1B	0.808058	0.976692	0.792742	0.166016
RPS25	-0.57347	0.586054	0.792335	0.470366
ADA	-0.000857215	0.402645	0.792146	2.14151
KPNA4	0.398566	0.480111	0.791372	0.287344
SMARCC1	-0.203656	1.14098	0.790632	0.441224
SRRM1	-2.13609	0.714181	0.789776	0.294202
RPS13	-1.10515	0.462975	0.784063	0.158564
ARHGDIA	0.318075	0.464967	0.7839	0.264899
NCBP2	-0.0118261	0.576836	0.782199	0.661504
PTPRM	0.671702	1.1584	0.782002	0.105137
FAF1	0.737845	0.869493	0.776945	0.487506
CCDC43	0.864194	0.411605	0.776214	3.68629
IQGAP1	-1.08148	0.817621	0.776083	2.42901
CAMKK1	4.72138	1.44867	0.775954	0.177059
FUK	0.0734216	0.460885	0.774997	0.480191
USP19	-0.051522	-0.192597	0.774496	0.154255
SLC16A1	0.385132	1.02371	0.77444	0.188441
KAT8	-0.508905	-0.408718	0.773435	0.889252
CPNE8	-0.647698	1.11439	0.773072	0.679778
RPL30	-0.665997	0.183203	0.771217	0.170969
WDR12	0.0663292	0.222005	0.770976	2.65755
MLYCD	0.837495	0.712581	0.77064	0.15857
DPP3	-0.00156095	0.569324	0.770233	0.423177
POLR2B	0.205072	0.769105	0.770232	2.44756
ABLIM1	-1.81585	1.47489	0.770232	0.537089
KYNU	0.0265524	0.403289	0.770083	0.232679
SPTAN1	-1.43994	0.506136	0.767945	0.185596
ADI1	-0.316824	0.913087	0.767748	0.814051
METTL5	0.232967	-0.318366	0.767543	0.20074
EAPP	-0.167097	0.459143	0.76727	0.328311
CETN2	0.798219	0.569283	0.766762	0.755027
RPL37A	-0.289689	0.391547	0.766402	0.203621
SRSF5	-1.82063	0.508425	0.765035	0.113412
TCEB2	0.153967	0.455473	0.764129	0.221718
CD63	0.0331526	0.402377	0.764049	0.657177
LGALS3	-0.377376	0.917883	0.7618	0.185208
RPL9	-0.231874	0.658693	0.761633	1.4559
RAB31	0.419587	0.822228	0.761584	0.264861
CTCF	-1.13628	-0.0165706	0.761192	0.0782995
COX7A2L	-0.221206	0.521653	0.760932	1.47612
SMARCA5	-0.921581	1.44214	0.760446	0.161305
NEGR1	-0.616804	-0.0845084	0.758475	0.335966
PNPLA6	0.24573	0.548333	0.758403	1.81464
S100A13	0.669771	1.05693	0.758196	0.111755
ATP5L	0.594637	-1.17512	0.758124	0.18075
GNB1L	-0.589369	-0.250045	0.757382	0.145301
AKAP9	1.17972	1.4586	0.757106	0.361334
NOP56	0.516453	-0.0331221	0.75587	0.540774
MFAP1	1.73078	0.244599	0.755084	0.0793851
NAA20	0.0822907	0.153267	0.753291	0.487345
ZPR1	-1.09346	-0.186845	0.752598	0.20995
SLC1A5	0.00339291	0.310174	0.752218	2.21624
MRPL53	0.0397256	-0.431735	0.749845	0.473998
RDX	0.883353	0.450476	0.748576	0.280523
EEF1B2	0.849475	0.47246	0.747863	0.269929
RGS10	0.047218	0.902063	0.747523	0.0945877
PHACTR4	-0.281768	0.21992	0.746523	0.324862
PSMA6	0.345384	0.794947	0.746248	0.169443
FLOT2	-1.31935	0.534246	0.746142	0.443037
SPDL1	1.20184	0.706219	0.745911	0.0880628
AZIN1	0.619507	0.805607	0.745294	2.18638
MRPL2	0.601335	0.172858	0.744524	0.481107
CCNK	-0.771292	-0.221661	0.743272	0.173931
RPL17	-0.755196	0.704295	0.742865	0.138626
CMC1	0.649917	-0.327664	0.740668	0.133426
STX4	-0.199365	0.545592	0.740594	0.326157
RAP1B	0.170109	0.450094	0.740186	0.251201
QTRT1	-0.728718	-1.0265	0.739207	0.198528
RAB14	0.479875	0.521858	0.737965	0.459229
DUSP9	0.0460661	0.0584196	0.737803	0.134999
IDH3G	-0.189479	-0.664501	0.737497	0.178909
IMPA2	-0.728463	0.182383	0.737232	0.243026
HEXIM1	0.38427	0.59147	0.736423	0.156858
DKC1	0.436974	0.389752	0.73487	0.243794
KNOP1	0.830964	-0.755185	0.734683	0.120648
CLNS1A	-1.74553	0.694631	0.733205	0.588542
GLUL	-1.1573	0.282035	0.731644	0.238826
RAB34	-0.0344509	0.783095	0.731638	0.502328
GSTM3	1.47538	0.402368	0.730669	0.0906806
CCNB1	1.43068	0.476606	0.729176	1.33948
GNA11	-1.21059	0.403541	0.729118	0.268656
TST	1.00312	-0.00911219	0.728907	0.82268
MRE11A	-0.618945	0.163952	0.728598	0.27407
APC	0.815681	0.272545	0.727537	0.811631
MSN	-0.891454	0.377142	0.727123	0.591358
ARL6IP4	0.571818	-0.0768765	0.727068	2.31734
WIPF2	0.0475309	0.70297	0.726236	0.135947
GOSR1	-0.0465219	0.473233	0.725926	0.43216
LSS	-0.00615726	0.344551	0.724255	1.86606
NCL	-0.610747	0.769744	0.724069	2.57742
GATSL2	-0.241586	-1.43963	0.723572	0.0957064
AHSA1	0.423426	0.671336	0.721686	0.772082
ATP5H	0.503732	0.596609	0.719721	0.10938
RNASEH2B	-0.160579	0.51684	0.719169	1.08343
AGTRAP	1.66425	0.743258	0.718793	0.548352
SDR39U1	0.471362	0.0551546	0.716605	0.281615
HYPK	-0.113779	0.592427	0.716112	0.710033
SERF2	-0.113123	0.165212	0.715165	0.206827
SPG20	0.19252	0.609452	0.714868	0.317602
CD59	3.07332	0.697992	0.713606	1.00476
BSG	0.265326	0.572671	0.713556	1.13961
NDUFB8	0.11875	1.41877	0.713544	0.211703
EIF3A	0.431702	0.446171	0.713209	0.253023
MGAT4B	0.259552	-0.263645	0.713141	0.249552
RAB23	-0.625921	0.43659	0.711695	0.463402
SLTM	-0.560759	-0.493313	0.711553	0.262164
GCDH	-0.201814	0.198026	0.711479	0.192473
CUL1	-0.108004	0.275	0.707885	0.561355
IDE	1.24033	0.717254	0.707769	0.78923
HIST1H1C	0.0975904	0.0180143	0.707225	0.188692
POLR2C	0.480888	1.15078	0.705304	1.0367
RPP40	-1.15344	-0.12261	0.704601	0.159894
RPIA	0.269827	0.800061	0.704351	0.117473
VTA1	-0.120084	0.296361	0.703274	0.25239
PPAN	-0.32998	-0.582173	0.703251	0.197336
PHF5A	-5.28295	0.339324	0.703136	0.697789
COX6C	0.835805	0.431474	0.702983	0.980474
REEP6	0.00589725	0.825134	0.702766	0.569325
HRSP12	0.206162	0.341193	0.702521	0.108628
AKAP8	-0.945611	-0.426241	0.700576	0.162958
TCERG1	-0.08867	0.360676	0.700294	0.510457
GNPDA1	0.272283	0.687456	0.699318	0.15913
WDSUB1	0.867447	0.877801	0.69815	0.679598
NUCKS1	0.500204	0.844892	0.697397	0.191233
VANGL1	-0.241542	0.817055	0.696043	0.109165
DDX55	0.0246144	0.57974	0.693018	0.172863
DDX21	-1.34797	0.249292	0.692963	0.148998
EXOSC8	-0.573054	-0.358544	0.691512	0.466248
SLC33A1	0.344972	1.24729	0.690378	0.21422
ZMYM3	-1.19773	0.308392	0.689504	0.141229
WBP2	-0.0559244	0.46501	0.689294	0.141652
MPST	-0.0990254	0.912942	0.688529	0.127218
FXN	1.13731	0.447331	0.687911	1.4722
CSRP2	-0.0510658	0.0492391	0.687496	0.110531
MEAF6	-0.821459	-0.0340839	0.687104	0.097681
PPHLN1	-0.137294	0.67237	0.686993	0.330686
CFAP20	1.07243	-0.433127	0.686295	0.197628
NUDT15	-0.373286	0.12087	0.686225	0.512036
ZC3H14	-5.54518	-0.0584437	0.685516	0.136811
LMNB2	0.839016	0.0237104	0.685513	0.280795
SUPT5H	-0.185807	-0.024059	0.685437	1.55439
LDHA	-0.436267	0.577467	0.685215	0.597872
CEPT1	0.959214	0.400152	0.685015	0.199243
PLGRKT	0.782991	0.147162	0.684494	0.385969
AMACR	0.504473	-0.137526	0.683059	0.269466
FLNB	-0.574395	0.798096	0.682683	1.2667
UBL4A	1.10595	1.19937	0.682595	0.181655
PGRMC2	0.478834	0.466304	0.681765	0.165938
GSTCD	-0.0693761	0.492422	0.681609	0.306116
STK26	1.40238	1.23578	0.680816	0.115929
OGFR	1.72289	0.943458	0.680815	0.161021
RABEPK	-0.050591	0.304988	0.680484	0.227546
BNIP3	2.44467	0.192626	0.678858	0.130229
LDHB	0.129611	0.658095	0.678838	1.1356
ATM	0.00627885	-0.445246	0.678044	0.232349
QTRTD1	-0.765022	-0.447023	0.677536	0.312545
TMEM126A	0.230765	0.814824	0.676482	0.574891
RAE1	0.662022	1.0423	0.676318	0.13237
FKBP3	-0.406233	0.551508	0.67592	0.289386
HMOX2	0.894929	1.34019	0.675784	1.10221
NOS1AP	-1.44823	-0.0802069	0.675633	0.367224
TPM3	0.131427	0.820621	0.675528	0.147458
EIF2A	1.12649	0.102449	0.673318	0.197397
DPM1	0.383063	0.429264	0.673269	0.0871418
PCCB	-0.87333	-0.198293	0.673003	0.180633
MRPS15	0.555019	0.571212	0.672589	1.39326
IAH1	-0.172882	0.790168	0.672088	0.895673
CIAPIN1	0.186191	0.396655	0.670699	1.1347
PANX1	0.123181	0.0977476	0.669781	0.0915676
TMEM165	0.115646	-0.0468868	0.669457	0.105982
SRPK1	0.290733	-0.432669	0.669268	0.163385
MTA2	-0.24527	0.591095	0.668939	0.224906
CDV3	0.682858	0.830037	0.668577	0.139486
RSRC2	1.02901	0.163763	0.668202	0.113841
MARCKSL1	0.248019	0.788449	0.667058	0.102998
IMMT	1.31459	0.853562	0.666931	0.324569
DLD	-0.681147	1.03559	0.661939	3.59262
GGH	0.316908	0.640254	0.66118	0.141001
PDSS2	-0.169448	0.483613	0.659691	0.599477
FAM129B	-1.00777	0.516638	0.65934	1.52531
PSAT1	-0.653241	0.402475	0.659335	0.292295
COX19	0.411606	0.944841	0.659169	0.09765
SLC25A36	-0.240632	0.328523	0.658708	1.17804
PPP1R2	0.182627	0.618754	0.658297	0.13654
MIF4GD	-0.165462	0.0748932	0.657666	0.165244
CCAR1	-0.106249	0.269663	0.657195	0.237975
EDF1	0.199091	0.577622	0.656955	0.185531
SLC25A5	0.561706	0.58894	0.656943	0.22887
TPP2	0.193954	0.43963	0.656883	0.269827
GOT1	0.117647	0.62297	0.656202	0.125792
AES	0.377858	0.110595	0.656148	0.229891
DICER1	-0.397644	0.00486795	0.655612	0.146589
RAB9A	0.800929	0.721445	0.654411	0.135674
TVP23C|TVP23B	0.26972	1.18806	0.653147	0.138371
PAICS	-0.0525385	0.548516	0.652862	0.20043
DNAJC8	1.25403	0.490352	0.652656	0.84613
SMS	4.33585	0.823363	0.651857	0.141884
TMEM41A	0.884632	0.935807	0.651826	0.737625
GNE	0.316909	0.273999	0.651731	0.15467
MVB12A	0.350114	-0.0184198	0.651632	0.337201
PDE4D	0.100845	0.623312	0.651446	0.916534
PSMD1	0.245241	0.343448	0.651169	0.388938
KLHL11	-0.420585	-0.0810783	0.65101	0.13753
SLC2A1	0.12369	0.659292	0.650635	0.132807
MGST3	2.22085	0.430966	0.650365	0.119424
SLC25A28	1.80707	0.528593	0.649743	0.113251
DTD1	0.163352	0.30802	0.649686	0.140097
GPCPD1	2.79994	0.136161	0.649604	0.12778
FHL3	-3.00695	-0.254366	0.647561	0.30498
SQLE	0.259766	1.27125	0.647157	0.151901
ATPIF1	-0.205624	0.504596	0.645996	0.390458
CCDC12	-0.604951	0.397167	0.64568	0.340879
SLC16A3	0.351484	0.712213	0.645092	0.123464
DPYSL2	-0.690852	0.114585	0.644794	2.27117
BET1	1.10696	1.03401	0.641957	0.110534
TRIM27	-0.874329	-0.0794064	0.641085	0.192346
RPS14	-0.925796	0.210495	0.641082	0.11588
HOMER1	1.54116	0.352926	0.639515	0.362919
SLC38A10	-0.0408488	0.225558	0.639162	0.810663
NRBF2	-0.0833335	0.116544	0.63847	0.349926
NGRN	-0.378486	0.066603	0.636767	0.888653
ETF1	-0.14785	0.513431	0.635349	0.128165
NO66	0.842299	0.482609	0.635279	0.233354
RAB3D	0.691554	1.07077	0.634915	0.78381
DPH5	-0.178958	1.89391	0.634094	0.0774615
PNPLA4	1.27894	0.10076	0.633686	0.393829
JTB	0.687804	0.071339	0.633519	0.0725299
RRAS	0.84442	0.351392	0.631696	0.436102
CUL5	0.131428	0.636205	0.631241	0.123483
PSMA1	0.372811	0.283898	0.629429	0.139041
RAD21	0.297192	0.377025	0.628445	0.393185
PRTFDC1	-0.386363	0.16874	0.628422	0.114524
RPL18A	-0.332601	0.246267	0.628335	0.234016
ISCU	-1.15001	0.0375042	0.627745	0.189555
DBN1	-0.683627	-0.406535	0.624815	0.370662
UTP15	0.527723	0.146628	0.624567	0.184386
TPM2	-0.0679898	0.462356	0.62435	0.164271
ILKAP	-0.405724	0.291694	0.62429	0.125739
LYPLA1	-0.861514	-0.159304	0.623769	0.160408
SMPD4	1.11109	0.14923	0.623733	0.100543
PM20D2	1.80783	1.28603	0.623	1.53017
FAM134C	1.35371	-0.493681	0.622493	0.0898065
CPSF3L	0.178118	0.701932	0.622455	0.105193
PPM1A	-0.15355	0.0959589	0.622303	0.606005
ABCC4	-0.079538	0.731076	0.62196	0.229438
ALDH1A3	-0.283974	0.250363	0.621749	0.631605
ATRN	0.704744	-0.531957	0.621573	0.919536
ME2	-1.25633	-0.0426539	0.621201	0.462863
RPS11	-1.11238	0.351824	0.621125	0.241743
MTIF3	0.549546	0.196605	0.62104	0.356782
MTPAP	-0.279537	0.93573	0.620917	0.234213
SCAMP1	0.0619345	0.765111	0.620859	0.104708
MARCKS	0.94285	0.121496	0.620312	0.272763
LSM14A	1.03429	-0.110965	0.62006	0.112484
PTPMT1	0.766618	0.326029	0.619308	0.378988
PYM1	-0.577843	-0.28673	0.618401	0.227561
DNAJC6	0.412836	0.624631	0.617411	0.364593
CLMP	-0.738435	1.028	0.615905	1.42338
ARMC1	0.476294	0.111173	0.615719	0.162503
NOL3	0.235914	0.548556	0.614854	0.128413
LRRC8A	-0.274529	0.233847	0.614246	0.835839
PSMA3	0.398486	0.719276	0.613402	0.307995
CEP290	0.0797908	0.238297	0.61326	0.477435
RPS12	-0.948642	0.884007	0.612931	0.217028
RRP12	0.0662428	0.818716	0.611663	0.115054
SUGT1	0.387997	0.584619	0.611266	0.163173
ACYP2	-0.0224993	0.260665	0.610936	0.659321
MTMR12	-0.061768	-0.0555753	0.610648	0.146182
RPL21	-1.03053	0.308395	0.609648	0.128517
TOP2B	-0.78778	0.212246	0.609562	0.652465
TTN	0.121228	0.577656	0.609136	0.213045
MRPS26	0.123331	0.374919	0.608925	1.12811
RPS5	-0.54629	0.457991	0.607204	0.640257
TFG	0.134073	0.76029	0.607082	0.117096
SFXN1	0.0558932	0.214001	0.606605	0.108162
PCYOX1	0.0411941	-0.722724	0.606108	0.533112
PTMS	-0.629459	0.80783	0.605528	0.157989
BCL2L13	0.655212	0.20642	0.605363	0.173159
ARNT	0.560542	0.793954	0.605111	0.222621
NSFL1C	1.21184	0.410439	0.604701	0.303098
DNAJC9	-2.08933	0.566226	0.604234	0.252696
PDDC1	-2.18166	-0.174309	0.603613	1.30242
TMEM38B	0.653977	-0.0850347	0.603402	0.0949505
IVNS1ABP	-0.145237	0.743362	0.60119	0.891993
NAA38	-0.642509	0.424604	0.599451	0.44838
NUDCD2	0.58039	0.779145	0.598851	0.0799549
CAPG	-0.914948	0.15818	0.597804	0.122769
APIP	-0.0220851	0.408172	0.596638	0.0965159
LGALS1	-0.756063	0.25495	0.596402	0.207747
AKR1B1	1.18583	0.698022	0.596067	1.78613
SIGMAR1	0.686607	0.0865132	0.595693	0.095543
CASP7	-0.752525	0.147084	0.595522	0.112971
IMPA1	0.0144346	0.775864	0.594863	0.381412
SIRT2	-0.310066	0.653218	0.593522	0.260856
MGLL	-0.131533	0.116589	0.591754	0.121257
CD2AP	0.987795	0.887179	0.590551	1.55198
TOMM40	1.14872	0.961237	0.589625	0.13202
TRAPPC3	0.421903	-0.0880982	0.589136	0.112446
FOLR1	0.366088	0.375514	0.588451	0.0881674
ENO1	-0.0281072	0.277551	0.587749	0.159313
PLIN2	2.09601	0.337676	0.586521	0.666581
ALYREF	-0.0562468	0.0941391	0.584716	0.139287
NDE1	0.035396	0.266015	0.58355	0.203807
MMGT1	0.965679	0.397388	0.583515	0.0885172
PANK2	0.530014	0.588225	0.583457	0.348587
BOD1L1	-0.588954	0.352173	0.583387	0.340933
CSE1L	0.0159528	0.825214	0.582422	0.0964842
ATP5E	0.00932814	0.507803	0.582113	0.129201
PITRM1	2.58132	0.32735	0.579391	2.7166
RPL35	-0.812356	0.67398	0.579307	0.0822976
THG1L	0.462823	0.849621	0.577732	0.410817
HDGFRP2	0.125536	0.499017	0.575673	0.208676
MYL6	-0.311742	0.450652	0.575671	0.257909
COTL1	0.699368	1.01999	0.575262	0.456238
XRN2	-0.817997	0.494578	0.574924	0.67295
BMS1	0.722537	0.48216	0.574763	1.08896
CCDC85B	0.12488	0.223355	0.574045	0.138867
PAFAH1B3	0.275208	0.34494	0.574037	0.939778
RPS28	-0.0194864	0.243476	0.573818	1.04419
TMEM55B	0.591908	0.962844	0.572393	0.155547
HNRNPU	0.509182	1.38594	0.57161	0.787946
ZDHHC17	0.190811	1.06836	0.571256	0.244816
SGF29	-1.02962	0.346925	0.571237	0.583793
SERPINB5	0.0155768	0.206448	0.571227	1.67593
RILPL1	1.20569	0.030945	0.57098	0.0979957
RPL28	-0.548481	0.374723	0.570033	0.150479
CHML	-0.161339	0.276149	0.569812	0.189183
PYROXD1	-1.15354	0.442524	0.569417	0.514779
DDAH1	0.258951	0.133746	0.567977	0.743228
PRKAR1B	1.31112	0.263749	0.567774	0.158449
ZYX	-0.00635978	0.672493	0.56777	0.179795
LMNA	-0.488327	0.492794	0.56737	0.143434
SELENBP1	0.783707	0.163703	0.567196	0.143368
EXOSC2	-0.593031	0.233968	0.566866	0.39418
ATN1	0.758877	0.783833	0.565962	0.142671
EIF2AK4	2.05231	0.140535	0.565814	0.138851
NDUFB11	0.94026	0.514417	0.565748	0.234253
NSDHL	-0.400916	0.0585518	0.565584	0.122495
ASH2L	-1.83773	-0.319343	0.565532	0.561715
RPL14	-1.08056	0.491573	0.565372	0.117757
FAHD1	0.210451	0.339039	0.565362	0.0954308
MTHFD1	-0.926903	0.406386	0.56532	0.111432
PPP1R10	0.332016	0.255131	0.565042	0.141203
TESC	0.845595	0.314854	0.564514	0.318479
PPP2CB	-0.473747	0.167406	0.564131	0.368516
VASP	-0.330478	0.923404	0.56413	0.95529
HSD17B11	0.264987	0.342458	0.563099	0.0897603
ATP6V1G1	0.295284	0.472571	0.562554	0.258896
CHMP2B	0.573482	0.348499	0.562327	0.638509
RFX5	0.131869	0.612747	0.561793	1.0045
MLKL	-1.44756	0.37938	0.561452	0.0859976
ZFR	-0.370151	0.0288139	0.56102	0.516925
WARS	0.737039	0.61155	0.560888	0.131621
PHACTR2	-0.386615	-0.408287	0.560456	0.107294
ELP6	0.998028	-0.141087	0.559892	0.195255
RACK1	-0.92011	0.399893	0.559718	0.501181
ZFAND6	-0.0508065	0.218973	0.559509	0.21299
JMJD1C	-0.397522	-0.395866	0.559464	0.30787
PLIN3	0.703925	0.461102	0.559001	0.534108
NFU1	0.226649	0.401728	0.558828	0.146691
LZIC	0.906276	0.780566	0.5583	0.271388
ALCAM	0.533799	0.930765	0.55777	0.11224
GSR	-0.106001	0.347379	0.557566	0.158895
CCDC50	-0.0337704	0.248106	0.557183	0.159023
ADRBK1	0.052044	0.421422	0.556502	0.328965
CISD2	-0.580843	0.315629	0.556483	0.0915096
AIFM2	0.775755	-0.297838	0.555913	0.109703
RPSA	-1.41751	0.847138	0.555355	0.131588
SCRN2	-0.185233	-0.0583392	0.553256	0.413404
SNCA	-0.263416	0.197965	0.552584	0.109529
EEF1E1	0.996604	0.193701	0.552281	0.134331
CCDC58	0.303366	0.284294	0.55171	0.213216
NDUFA4	0.532337	0.886887	0.55119	0.0908577
NAMPT	-0.494459	0.0412034	0.550584	0.179065
HMGB2	0.175318	0.686675	0.550461	0.185061
UBAP2L	-0.11563	0.412936	0.549044	0.120544
PCNP	0.288964	0.441559	0.548693	0.129732
PTAR1	0.100019	0.408205	0.548276	0.324193
RPL23	-0.838894	-0.121672	0.548228	0.0887843
LMO4	0.16352	0.0182177	0.54803	0.192222
MAN1A1	0.104451	0.362084	0.547332	0.410991
GALK2	-0.777782	-0.154943	0.546667	0.122935
EED	-0.276405	0.144712	0.546642	0.777929
ATP6V1D	-0.425171	0.0685049	0.546222	0.131398
VPS45	0.0668485	0.43359	0.546161	0.47591
CTNNB1	0.308376	0.797671	0.544635	0.376078
MTO1	1.97423	0.262626	0.544413	0.195632
EIF3I	-0.363485	0.0305461	0.544353	0.243429
USP34	-0.384091	0.667989	0.544102	0.116562
MPHOSPH10	0.849458	0.827199	0.543641	0.569497
PDS5A	-0.428104	0.408335	0.543311	0.133003
KXD1	0.27985	0.711376	0.543044	0.175285
PAFAH2	-0.362827	-0.499406	0.542829	1.01805
POLR3K	-3.08371	0.56692	0.542152	0.155432
SDCBP	0.364255	0.42536	0.540766	0.134259
AGK	0.573097	0.380174	0.540758	0.665326
CSNK2A1	0.488685	0.00110804	0.540639	0.110515
NADK2	-0.58364	0.490548	0.538733	0.0902149
SAT2	0.613963	0.492476	0.538107	0.146825
GMDS	-0.189247	0.00996533	0.538003	0.140928
COPS2	0.0288682	-0.0451278	0.537961	0.227323
DHPS	0.603295	0.535923	0.537943	0.131382
PLCG1	0.62308	0.246557	0.537885	0.214698
SLC26A6	0.374696	1.39922	0.537506	0.158629
RPL15	-0.589229	0.113192	0.53748	0.12398
CTTN	0.199731	0.451285	0.536184	0.105953
RPE	-0.0195444	0.285412	0.535764	0.114783
UAP1L1	-0.79327	0.555681	0.535735	0.198489
PEF1	0.494445	0.979015	0.53403	0.172359
SERBP1	-0.0206304	0.500068	0.533397	0.132014
PQBP1	-0.0246981	-0.261461	0.533199	0.226861
UBE2M	-0.415658	0.462888	0.533173	0.127858
URGCP	1.12155	0.322132	0.532367	0.814892
CAPNS1	0.0106135	0.582078	0.531568	0.0922073
FAM188A	1.07072	0.884906	0.530159	0.223321
GPRIN1	-0.255537	-0.0427775	0.529304	0.082865
VKORC1L1	0.54401	-0.318484	0.528519	0.0742775
LPIN2	0.00611525	0.2139	0.528238	0.181316
RBM17	0.243265	0.440798	0.528148	0.190972
SLC3A2	0.0558771	0.49012	0.528102	0.225664
SMC2	0.801544	0.546157	0.527902	0.0816797
ZDHHC20	0.242091	0.24695	0.526915	0.658418
SIAE	0.741386	0.537084	0.526694	0.0857998
PAFAH1B2	-0.468918	0.289493	0.526068	0.214752
CPOX	-0.524677	-0.338362	0.525852	0.173579
CKS1B	0.572574	0.602633	0.525313	0.245555
TUBB	-0.425038	-0.28381	0.525168	0.252415
SCAMP3	-0.276692	0.319258	0.52503	0.277455
CAST	0.121811	0.428067	0.524548	0.11279
SFN	-0.0119719	0.0759148	0.524062	0.178363
CAP1	-0.0607972	0.502102	0.524021	0.174603
PRKRIP1	0.247458	0.599341	0.523721	0.564462
G3BP1	0.753411	0.663511	0.52328	0.132445
DNAJC19	0.252756	0.210621	0.522175	0.301126
PGS1	-0.266281	0.682772	0.522161	0.131053
OLA1	-0.463091	0.490241	0.521862	0.183432
NDUFA11	0.570727	-0.010207	0.521236	0.166375
GORAB	0.527374	0.172611	0.521123	0.844682
CDC73	0.233699	0.540735	0.521117	0.116094
RANBP10	0.300044	0.384997	0.520639	0.146846
TOMM34	-0.0203833	0.356117	0.519748	0.374807
TRAF3IP1	0.693827	0.372757	0.519125	0.11967
DCK	-4.99641	0.334811	0.518827	0.196139
CNDP2	0.248491	0.0711917	0.517111	0.103138
GSTT2|GSTT2B|EM	-0.229569	0.276707	0.516953	0.125167
ACOX1	0.389147	0.379053	0.515826	0.0999527
BCAT2	1.10118	0.0921438	0.515537	0.163702
TUSC1	0.0895022	0.367528	0.515063	0.12381
FAM175B	-0.570451	0.292764	0.515052	0.127596
RPS7	-0.493333	0.321747	0.513968	0.125586
VPS28	0.491905	0.680764	0.513006	0.441781
CSF2RA	0.190133	0.365163	0.512944	0.326992
OTUB1	-0.467525	0.823444	0.512858	0.14611
HMBS	0.0803766	0.573492	0.512622	0.216302
PPP6C	-0.408972	0.0889811	0.512366	0.590138
SOD2	0.195204	0.260517	0.511735	0.184722
NUDT3	-0.213282	0.24088	0.511248	0.152175
TAGLN2	-0.183538	0.93992	0.511124	0.130979
NDUFS4	0.201207	0.477033	0.510706	0.117641
GATAD2B	-0.539263	0.315222	0.510591	0.221804
BLMH	0.074641	0.364878	0.510285	0.138315
WDR47	-0.0616009	0.316978	0.509675	0.162698
YAP1	0.0991321	0.72715	0.509003	0.923986
RABGGTB	1.45919	-0.0990948	0.508245	0.153032
SNRPB|SNRPN	0.577731	0.162262	0.508008	0.131556
COPS3	0.344313	0.201091	0.507946	1.89373
CAMLG	0.0416943	0.0876839	0.507893	0.166782
SFXN3	0.160336	0.278531	0.507304	0.236996
CARD19	0.524	1.3694	0.507023	0.0802313
LYRM7	-0.0732394	0.357938	0.507011	0.313228
MED20	-0.226261	-0.15356	0.505691	0.269767
ZCRB1	0.154949	0.193747	0.505656	0.217471
NUDT1	-0.004918	0.098361	0.504529	0.177291
OTUD6B	0.0655168	-0.849897	0.504504	0.161692
CDC42BPA	0.378929	0.561101	0.504496	0.216656
DUSP3	-0.191373	0.264851	0.503968	0.289507
ROCK2	0.244897	0.462285	0.503815	0.310808
MPZL2	-0.0558989	-0.0637257	0.502804	0.102211
TWF1	-0.411514	0.24488	0.502672	0.392482
TYW5	0.66006	0.336358	0.502115	0.169721
SPTBN1	-1.60917	0.308553	0.502043	0.101844
NPEPPS	0.724993	0.202263	0.501996	0.266483
CFL1	-0.361621	0.448623	0.501361	1.96273
PSMD14	-0.014265	0.524167	0.50067	0.503282
HOMER3	0.461549	0.525899	0.49951	0.144963
NIPA2	0.36035	0.100999	0.499047	0.114725
PSIP1	-0.306243	0.760669	0.498747	0.394076
PCBD1	0.212978	0.491965	0.498578	0.121098
SF3B2	-0.134727	0.402868	0.498307	0.1612
CHKA	-1.39755	0.357276	0.498249	0.161629
GGPS1	-0.212036	0.520667	0.498144	0.129852
UXT	0.352363	0.37794	0.497325	0.27828
CFL2	-0.465733	0.000804486	0.496988	0.177376
RPL18	-0.424399	-0.312895	0.496669	0.241091
BRD4	-0.724169	0.462344	0.496327	0.583667
GRB2	0.0852029	0.364401	0.495691	0.116233
TPT1	-0.445146	0.195933	0.494172	0.685292
CDH10	1.01874	0.140283	0.49343	0.597206
SPAG7	-0.214118	0.211851	0.493298	0.154498
TXNDC17	0.728097	0.408357	0.493254	0.333626
PSME2	0.951038	0.091536	0.492972	0.228349
UQCC1	1.49582	0.855489	0.492928	0.383432
EIF4H	0.688385	0.713614	0.492832	0.232144
LENG1	0.5438	0.508783	0.492511	0.0890945
BMP1	0.347365	0.427264	0.492029	0.22165
ACOT8	0.0312571	0.113328	0.491557	0.273074
CAV1	1.02248	0.740186	0.490016	0.0716057
FAM118B	0.569666	-0.243678	0.489993	0.118704
ALG10|ALG10B	-0.0102542	-0.122389	0.489504	0.218645
RHOG	0.00681647	0.490526	0.489435	1.29447
TKT	-0.0449957	0.385528	0.488308	0.633621
AHCY	-1.82462	0.14556	0.488109	0.914423
PISD	0.0414805	0.414425	0.48784	0.561402
MRAS	0.0681547	-0.669742	0.487727	0.346704
DYNLT3	-0.595712	-0.208214	0.487478	0.150703
FXR1	0.79362	0.714084	0.486624	0.0653298
DYM	-0.364512	-0.0127626	0.486621	0.232886
CXORF38	-1.8672	0.307167	0.486503	0.315204
RPL4	-0.659588	0.0126529	0.485515	0.163831
DMXL1	-0.0176936	0.0084132	0.485216	0.109838
DHRS11	0.251715	0.187503	0.484234	0.28592
MVP	1.08093	0.370355	0.4842	0.219922
MCL1	1.26693	0.838003	0.483132	0.0805482
POLR3D	-1.55944	-0.501505	0.482617	0.273089
MARS2	0.991668	0.956826	0.482269	0.319303
ATP9A	-0.568947	0.278394	0.481629	0.194936
EXOSC7	-1.10579	0.062147	0.481602	0.119142
RAB22A	-0.395933	0.207418	0.481549	0.150736
NLE1	-2.71499	0.199924	0.481386	0.226061
C8ORF59	-0.379943	0.508072	0.481106	0.118994
TRMT6	0.0560786	0.682878	0.480629	0.0840134
SLC2A3	-0.293195	0.12621	0.480604	0.141769
UBE2B	-0.132196	-0.354438	0.480237	0.0876649
NFAT5	1.3686	0.0593622	0.480229	0.0896044
AP2M1	0.0231422	0.0269462	0.479998	0.196255
MAP7	-0.778827	-0.182639	0.47837	0.124966
C1ORF52	-0.417479	0.0555138	0.477429	0.132119
CYB5R4	-0.243311	0.100015	0.476655	0.147713
THYN1	-0.602943	0.00624991	0.476234	0.262675
CHMP6	0.216841	0.273312	0.475671	0.184372
TBCB	-1.55109	-0.252992	0.474683	0.0897178
ABCC1	-0.579434	0.0236332	0.472896	1.15702
CTH	0.596081	0.558898	0.47284	0.172708
DBNL	0.990451	0.208452	0.472724	0.116114
BCS1L	0.299913	0.859639	0.472033	0.789388
ISG15	0.355126	0.327088	0.471216	0.199403
TPD52L1	0.236526	0.545496	0.470856	0.078684
COQ5	1.52364	0.63931	0.470846	0.131594
DSTN	-1.21977	0.0123056	0.47072	0.278147
TALDO1	0.838884	0.557357	0.470719	0.12748
DDX27	-0.231231	0.520038	0.469751	0.175049
NSUN5	0.135708	-0.155094	0.469165	0.166206
PABPC1	-0.757808	0.549383	0.468785	0.100094
FADS1	0.225791	0.181266	0.46878	0.509226
HPRT1	0.0836955	0.716459	0.468063	0.0895065
PIK3C2B	0.970966	0.831611	0.467968	0.09812
PARVA	1.13703	0.672017	0.467912	0.416422
NACA	0.507791	0.469791	0.467793	0.126803
ERI3	0.101574	0.154363	0.467731	0.135929
PPP2R5A	0.703485	0.527121	0.467701	0.324957
SRPK2	0.168372	-0.365278	0.467159	0.105477
PSMC6	-0.229863	0.218965	0.466898	0.0985113
DR1	-0.0430351	0.257044	0.466468	0.223151
SH3BP5	-0.0048303	-0.169884	0.466342	0.280298
DIAPH1	-0.579531	0.80103	0.46626	0.14195
AKT2	-0.095218	-0.00865338	0.465823	0.202446
LSM7	-0.424938	0.455747	0.465811	0.0954522
STK25	0.496352	-0.8615	0.465628	0.161684
PNO1	-0.698195	0.362287	0.464907	0.363746
SAP18	0.519133	0.0357859	0.464797	0.14767
F5GYJ5	0.165687	0.436893	0.46402	0.342623
ZCCHC8	-0.317892	0.344346	0.463786	0.292165
USP13	-0.040814	0.0603897	0.463519	0.311966
COA3	0.126001	0.724581	0.463309	0.0941079
RAB27B	0.580174	0.0912183	0.462994	0.0937229
CAND1	-0.121646	0.224854	0.462816	0.382431
POP4	-0.19338	0.0690214	0.462367	0.164526
BRE	0.318541	-0.150303	0.4621	0.132884
TMEM70	0.259492	-0.346877	0.461131	0.506032
SKIV2L2	0.0275553	0.334308	0.459855	0.959612
ATP5J2	-0.0845172	0.370319	0.459674	0.0778753
SH3KBP1	-0.522597	0.0840812	0.459625	0.164577
DMWD	0.406621	-0.167423	0.459483	0.179616
PRMT5	-0.407935	0.230627	0.45935	0.110896
TXLNA	2.39944	0.0727925	0.459286	0.181465
RPL27	-0.611637	0.430582	0.459177	0.113212
VIMP	-0.948269	0.457062	0.458407	0.159262
TBCA	0.26431	1.11803	0.457808	0.100664
SLC38A1	1.24577	0.549039	0.456683	0.106459
BTF3	0.0759867	0.47954	0.456595	0.118082
UBE2E1	11.7499	0.44065	0.456127	0.090331
DDA1	0.665332	-0.211007	0.456082	0.73553
GPR108	0.967171	-0.359451	0.455393	0.0837518
NME1|NME2	0.487073	0.432299	0.455118	0.0693495
RPL7A	-0.954527	0.197088	0.454582	0.126616
CAB39	-0.244999	0.64107	0.454407	0.448282
WDR1	-0.590187	0.0649098	0.454174	0.740275
IGSF3	-0.195958	-0.246679	0.454096	0.0868642
PLXNB2	-0.337828	0.113388	0.453402	0.2237
RNF40	0.711297	0.160748	0.453054	0.65727
FIBP	0.125486	0.0779334	0.452584	0.357433
IST1	0.351078	0.36685	0.452552	0.0925902
RCCD1	-0.297081	0.179414	0.452325	0.418984
UTRN	-0.495227	-0.0132297	0.452061	0.186571
GDI2	-0.469975	0.275297	0.451708	0.299547
YIF1B	0.898306	-0.197208	0.451643	0.0762947
BZW1	0.482751	0.577817	0.451571	0.103977
TMEM87A	0.64532	0.35973	0.451428	0.184236
DDX39B	0.941298	0.103028	0.451233	0.344817
MAPKAPK2	0.479681	0.459092	0.450718	0.469437
GORASP2	0.82429	-0.749237	0.450215	0.106417
YRDC	0.341025	0.0491202	0.450066	0.186869
KLHDC3	1.05158	-0.350778	0.449594	0.182572
ADSS	-1.3248	-0.203396	0.448862	0.11408
PCLO	-0.0813948	0.234621	0.44835	0.165901
DNAJB1	0.293734	0.396928	0.448246	0.100943
RAB6A	0.283505	0.6933	0.448171	0.754095
CLTC	-0.262838	0.408539	0.447494	0.101587
ACBD3	0.210215	0.826453	0.4466	0.0909623
RASA1	1.14722	0.752866	0.44659	0.133267
UBAC1	0.575922	-0.0575591	0.446575	0.0905066
CDKN2AIP	-0.346535	0.454163	0.446441	0.205988
PNP	0.17806	0.411134	0.446307	0.156195
NFYB	-0.690765	0.824911	0.446092	0.286171
ATP2B1	-0.145801	0.697419	0.445869	0.257279
RTCB	-1.20692	0.0606841	0.445053	0.118506
SLC4A1AP	-1.26701	0.341135	0.444661	0.0979873
NAT10	-0.811965	-0.105014	0.44395	0.359806
ARFIP1	0.0115287	0.143687	0.443866	0.121203
PEX13	0.284074	0.834428	0.44379	0.0911718
MYH9	0.199768	0.362589	0.441923	0.826242
BRIX1	1.304	-0.0247021	0.441742	0.119153
SGPL1	-0.584151	0.255259	0.441728	0.159246
SPATA5L1	0.48671	0.172035	0.441122	0.195738
ASB6	0.505548	-0.287765	0.440978	0.166218
C19ORF52	0.873382	0.872974	0.440859	0.0676429
AKR1A1	-0.0811185	-0.302446	0.440859	0.348759
SSR2	0.191403	-0.15829	0.440676	0.155626
ATXN2L	-0.118074	0.347364	0.439562	0.147764
CENPF	1.7286	-0.0286699	0.43864	0.297503
STEAP4	0.564717	0.750141	0.438249	0.134856
LCMT1	-0.0988424	0.613553	0.437462	0.152531
RPS15A	-0.775543	0.493848	0.436712	0.0938397
HEBP1	-0.000790709	0.615355	0.436457	0.119783
PSMG3	0.280381	-0.0166326	0.436163	1.21656
TSSC1	-0.250349	-0.204502	0.435821	0.437052
ADPRHL2	-0.268152	-0.108565	0.435054	0.319287
CIRBP	-0.193759	-0.192283	0.434972	0.0782975
MPRIP	0.45244	0.401122	0.43462	0.123569
EHD4	-0.47661	0.32646	0.434511	0.243387
NECTIN2	0.0945424	0.195848	0.434378	0.145073
ECSIT	-0.207354	-0.221104	0.433743	0.15456
ST13	0.961986	0.403931	0.43306	0.570798
EIF1AD	1.08607	0.980281	0.43298	0.116714
SRP9	-0.334514	0.760509	0.431789	0.184443
RWDD1	0.470871	0.420987	0.431767	0.150914
PRRC2A	-0.129515	0.204807	0.431379	0.420478
PTPN11	-0.559174	0.267471	0.43107	0.254849
BCCIP	-0.180611	-0.0610243	0.430886	0.283549
PYCR2	-0.765373	-0.400468	0.430092	0.163203
NUSAP1	0.757747	0.186924	0.430083	0.124906
RAB33B	0.95501	0.46315	0.429824	0.154682
CHCHD1	-0.093464	0.138089	0.429643	0.114567
MSI2	0.0819684	0.13586	0.429582	0.0954747
LRRC8E	-0.237016	-0.138779	0.429518	0.103675
NDUFAF2	0.0940338	0.317049	0.429091	0.0942521
PRDX3	-0.448431	0.812306	0.428808	0.0895469
BZW2	-0.182667	0.313329	0.428364	0.105433
ZBTB7A	-1.12794	-0.495464	0.427898	0.0919138
RNMT	0.381333	0.540906	0.427554	0.13571
PAIP2	-1.05988	0.233195	0.426931	0.0819896
SMC5	1.82743	-0.174938	0.426845	0.197169
C2ORF49	0.0812666	0.228943	0.4262	0.133317
LSM4	0.21588	0.265164	0.426066	0.149776
HDAC4	-0.189622	0.44994	0.426063	0.349758
METTL21A	0.2603	-0.307416	0.42531	0.083114
TRAPPC1	0.484501	0.511588	0.425209	0.104221
SF1	0.681279	0.248933	0.425122	0.11575
ALG8	0.491339	-0.26231	0.424986	0.0802205
DNASE2	0.114207	0.747234	0.424463	0.101783
ESPL1	1.93842	-0.508637	0.423739	0.115938
C12ORF29	-1.50166	-0.116629	0.42257	0.0728372
DNAJB2	0.141765	0.0160832	0.421515	0.135296
PGRMC1	0.982204	0.452101	0.421221	0.0927012
NUS1	0.0150193	0.252307	0.421209	0.183145
C12ORF45	0.591192	0.510967	0.420208	0.503036
SH3BGRL	0.235411	0.21289	0.419563	0.125464
RPL27A	-0.481911	0.400744	0.419098	0.207719
GOLGA5	0.196626	0.582147	0.418625	0.19323
ADAR	-1.48075	0.448356	0.418519	0.12246
SNRNP27	0.444298	-0.209989	0.417842	0.0875732
NDUFV2	0.96645	-0.0827357	0.417549	0.569944
STAMBPL1	1.04559	0.511323	0.417176	0.127946
POLR3B	0.308777	0.0688728	0.416744	0.0877738
CCDC25	0.439416	0.667562	0.415315	0.0748279
AGL	0.0621136	0.397882	0.413985	0.265888
RSL1D1	-0.479695	-0.107995	0.413946	0.118817
DDX6	1.00835	0.529821	0.413923	0.207548
SRSF2	-0.046873	0.273945	0.41354	0.0901628
SLK	-0.418969	0.152727	0.413196	1.25805
EIF4A1	0.0166754	0.200979	0.412933	0.134704
PAK1	0.770935	0.285686	0.412713	0.155729
SLC7A2	0.64661	-0.0842148	0.411866	0.0980034
AFAP1	-0.956745	-0.0976541	0.411373	0.124999
MRPL20	-0.00693914	0.238615	0.411355	0.156139
WDR44	0.634691	0.419664	0.411161	0.659976
PSMB4	0.54549	0.720199	0.411003	0.388322
C16ORF62	0.11863	0.213094	0.41094	0.14478
DDX46	-1.20075	0.501341	0.41091	0.104097
HAGH	0.157924	-0.0852533	0.409808	0.388018
PRCC	0.465125	-0.0293141	0.409369	0.116114
LRRFIP1	0.228464	0.475124	0.409225	0.122568
AAMP	0.924353	-0.389489	0.409156	0.0814624
GLTSCR2	-2.52909	-0.522082	0.40915	0.0717839
MB21D1	0.108973	0.258266	0.409068	0.0946117
DHCR24	0.725518	0.353882	0.408485	0.397596
TPI1	-0.479676	0.0881568	0.408438	0.137496
RPL3	-0.750066	-0.0552358	0.408357	0.179286
ITGA5	0.210857	0.203386	0.408086	0.118845
INSR	0.639252	0.682735	0.407991	0.0988617
ME1	-0.207384	0.574715	0.407958	0.148245
ERCC2	0.0532971	0.700912	0.407922	0.181132
ALKBH2	1.45355	0.149451	0.407361	0.0879291
OARD1	-0.792584	0.708016	0.407109	0.151647
USP14	-0.0718328	-0.142628	0.40608	0.0938975
SELK	0.219859	-0.75914	0.406055	0.0998481
ARGLU1	-0.657951	0.210646	0.405749	0.271781
LAP3	1.28811	0.407485	0.405276	0.145052
RAB2A	0.295706	0.205585	0.405081	0.0916784
NOP10	0.52234	-0.0767374	0.405053	0.109419
PGM2L1	0.314277	0.129336	0.404703	0.237338
TSC22D1	0.6288	0.657009	0.403699	0.283586
EFHD2	-0.223198	0.676951	0.403222	0.261034
HGH1	0.787217	0.225739	0.40263	0.231271
CBX1	0.0813985	0.214488	0.402446	0.10068
NF2	-0.309408	0.235149	0.402106	0.300773
STRN	0.344834	0.602294	0.401707	0.453117
NFYA	-0.528259	-0.0763268	0.401212	0.350541
M6PR	0.167449	-0.0130841	0.401043	0.089471
FAM49B	0.0540711	0.0940799	0.400293	0.762085
PDPR	-0.180686	0.428869	0.399307	0.214846
ACAT1	0.877993	1.066	0.398841	0.107774
CSTB	0.589891	0.083901	0.398793	0.311664
UBE2K	-0.201415	-0.0310806	0.397945	0.165516
DHX9	-1.39793	1.6512	0.397804	0.206071
SPRYD7	-0.338659	0.0188056	0.397171	0.379517
WDR70	-0.891456	0.0127636	0.397167	0.1267
KIF5B	1.16673	0.25644	0.39672	0.0912703
CREBBP	-0.692815	-0.0649406	0.396677	0.112682
CNNM2	-0.152471	0.655621	0.396673	0.150905
UBL7	0.168211	0.43261	0.396387	0.231714
DLST	-5.0476	0.380196	0.39569	0.194246
LAMP1	-0.0208877	0.531316	0.395623	0.113629
DHRSX	-0.642591	0.417971	0.395605	0.15458
EIF3J	0.444432	-0.117542	0.395377	0.0865791
INPP4A	0.221392	0.319109	0.395275	0.201219
PSMB5	0.113467	0.22222	0.394593	0.103398
PLPP3	0.38395	0.448482	0.394179	0.0708642
METTL2A	-0.097103	0.527728	0.394167	0.152913
PHB	0.221972	0.5498	0.393963	0.113973
NCAPD3	0.161428	0.105088	0.393712	0.0913796
ARF6	0.683276	0.237404	0.393649	0.0755238
CUX1	0.271741	0.588939	0.393321	0.210383
HEATR6	0.868243	0.19449	0.392859	0.113645
ETNK1	0.243808	1.0611	0.391978	0.0747367
FAS	0.538953	0.673331	0.391974	0.14056
RMND1	0.24418	0.518768	0.391691	0.0882627
SERPINB1	0.229689	0.191166	0.391226	0.332891
APEH	0.225236	0.223457	0.390684	0.10798
ACADSB	0.00788154	0.508707	0.390491	0.150981
SEC62	-0.749953	0.266487	0.390478	0.271912
MITD1	0.168347	0.108937	0.390222	0.268911
ALG5	0.347496	-0.100199	0.389712	0.106641
SPATA5	-0.0295014	0.148155	0.389398	0.154039
RPS18	-0.81004	0.214095	0.38918	0.127848
KBTBD4	0.25913	-0.408002	0.389128	0.43817
CASK	-0.0604022	0.280872	0.388492	0.168291
UGP2	0.871652	-0.0878895	0.388327	0.0811017
PEA15	0.715527	0.24297	0.387502	0.0869445
LASP1	-0.177786	0.383126	0.387376	0.11862
RAB4A	0.408341	0.310993	0.387334	0.100883
APRT	0.34533	0.41932	0.387084	0.421314
SMC4	0.763059	1.45847	0.386692	0.125815
RAB10	0.2762	0.379228	0.386505	0.15531
GLCE	0.231271	0.17689	0.386296	0.377472
MRGBP	-0.450473	-0.212022	0.386203	0.0951525
HTATSF1	-0.763088	0.479355	0.386054	0.155268
PITPNA	-0.787414	0.433788	0.38569	0.167133
TXLNG	1.86076	0.0198319	0.385623	0.141377
C8ORF37	0.161008	0.234678	0.38514	0.131321
TMEM97	0.108207	0.189227	0.385126	0.103622
RRM2	0.673901	0.730818	0.384797	0.100364
TRMT1L	-1.25744	0.0926485	0.384632	0.0954043
RELA	0.374312	0.867209	0.38395	0.0932821
SMAP	-0.154148	0.480298	0.383891	0.178754
COPS5	0.27592	-0.0534632	0.383887	0.0846426
SNRNP40	-0.21327	-0.0333185	0.383177	0.134473
TUBB2A	0.692265	0.457797	0.383085	0.198005
CASP3	-0.737016	-0.0478834	0.382457	0.0741925
PTS	0.981226	-0.301138	0.382395	0.0927539
MTPN	-0.431808	0.145056	0.38169	0.116757
CAPRIN1	0.2947	0.753613	0.38142	0.107683
ATG3	-0.626592	0.0209695	0.380951	0.0998925
RP2	-0.737582	1.48711	0.380338	0.0789214
LRRC8D	-0.197738	-0.0450932	0.380264	0.119896
PSMA2	-0.132056	0.455251	0.379843	0.116396
STX12	0.452168	0.715975	0.378887	0.0918202
MBD3	-0.482715	0.252159	0.378674	0.370335
NAA16	-0.172713	0.394138	0.378185	0.148823
SEC13	0.728577	0.459658	0.377975	0.106335
RPS8	-0.847519	0.0866555	0.37767	0.0858903
PUS3	2.25712	-0.0949644	0.377521	0.283104
ABHD10	-0.374131	-0.240657	0.377423	0.119676
CHP1	1.27587	0.436424	0.377109	0.110208
PSMD4	0.382793	0.241514	0.377037	0.102652
DFFA	0.443301	0.554545	0.375896	0.772644
RNH1	-4.26327	0.478229	0.375883	1.11561
ACADM	-1.0693	0.186327	0.375686	0.263147
LARP1	1.03232	0.880087	0.375204	0.0934237
ARL8A	0.217743	0.0878706	0.375007	0.0797603
SHMT1	0.76389	-0.0345186	0.374283	0.122042
MDC1	-0.362713	0.00252939	0.374136	0.384053
SCP2	-0.256595	0.0992368	0.373758	0.185053
FKBP1A	-1.95711	0.26173	0.373589	0.0829844
NAPA	1.02158	0.142688	0.373589	0.0980263
TEX30	-0.411141	-0.174462	0.37347	0.150322
PRKDC	-0.558699	0.168509	0.373104	0.563171
UAP1	-0.553011	0.0721496	0.37296	0.108229
ANKZF1	0.0789267	0.0149382	0.37259	0.0812479
IRF2BP2	-2.51195	-0.0192321	0.371494	0.0888522
POLR1A	-2.58605	-0.00373391	0.371407	0.172761
KIF1BP	0.586788	-0.0427393	0.371247	0.122482
GK	0.459981	0.194769	0.371138	0.0956184
ZNF148	0.414966	0.388585	0.370229	0.172292
GMPR2	0.120632	0.367891	0.370164	0.0724445
AQR	-0.642998	0.297013	0.369901	0.0955046
FBXO45	0.229215	0.291675	0.369462	0.107898
ASUN	0.906317	0.404289	0.368244	0.241165
ADCY9	0.25961	0.85336	0.36756	0.106321
PLS3	-0.117003	0.603183	0.367536	0.682927
S100P	0.0844925	-0.0879626	0.366997	0.133465
GCNT2	-0.124767	-0.158354	0.366966	0.136703
KCTD3	-0.149665	0.263195	0.36636	0.0924671
MRPS28	-0.84227	0.35207	0.365926	0.0822606
TRABD	-0.0912394	0.171921	0.365914	0.107572
CBX3	1.76369	0.429515	0.365551	0.119838
PFKP	0.0448035	0.542001	0.365298	0.138647
GMNN	0.576376	0.808643	0.364555	0.0816623
ZNF277	-0.515325	0.165534	0.364536	0.232601
GNPNAT1	-1.03041	-0.347847	0.364523	0.101838
CCDC90B	0.135644	0.228695	0.364466	0.121787
SLC7A1	-0.329802	-0.19388	0.363739	0.106479
YWHAB	0.280534	0.584015	0.363566	0.0804046
BCL9	0.421153	1.22762	0.363504	0.145491
MYH14	0.457728	0.126449	0.363498	0.119001
PDE3A	-0.554744	0.131222	0.36291	0.256239
TMEM68	-0.552454	-0.286773	0.361411	0.108691
FOSL1	-0.443864	-0.0186285	0.361247	0.20685
HSP90AB4P	-0.635476	-0.20965	0.360834	0.0799546
QDPR	-1.25719	0.387346	0.360468	0.517732
EXOC6B	0.332122	1.00908	0.360272	0.168768
RPP25L	0.245201	0.116887	0.360205	0.182266
NOLC1	-0.694887	0.112928	0.360158	0.222748
ADCK1	-0.00584929	-0.121598	0.359603	0.114688
REEP5	0.35379	1.00084	0.359363	0.0783554
PSPH	0.0560024	0.393411	0.359299	0.19671
HMG20A	0.343606	-0.370928	0.359292	0.248151
PEPD	-0.73235	0.112201	0.359285	0.123673
CRABP2	0.377965	1.24469	0.359181	0.203588
PRKCA	0.457615	0.320471	0.358391	0.289128
FHL1	-0.170418	0.294093	0.358155	0.116974
CD44	0.196737	0.286708	0.357931	0.0969142
LTA4H	-0.164287	0.320088	0.357197	0.160299
SAAL1	0.335826	-0.345176	0.357193	0.0836922
TARBP2	-0.00317712	0.542392	0.357179	0.231842
GTPBP3	0.354461	0.271875	0.356654	0.123344
TMA7	0.11122	0.314385	0.355962	0.085011
PIN1	0.75737	0.305062	0.355327	0.34069
METTL14	-0.164412	-0.835555	0.354742	0.170866
RPS3	-0.62706	0.20699	0.354447	0.101442
CD3EAP	-3.13482	-0.285949	0.353888	0.200556
RPL36	-1.18536	-0.0802456	0.353777	0.0828945
NUFIP2	1.08453	0.486915	0.353709	0.231952
ERBB2IP	-1.9438	-0.306678	0.353552	0.203754
PCNA	1.56118	-0.0687202	0.353126	0.13037
NCBP1	-0.0645746	0.392832	0.353122	0.20442
MYL12A|MYL12B	-0.0176232	0.436233	0.352263	0.131499
QSOX2	0.165418	1.14959	0.352029	0.170647
HAT1	0.264684	0.374803	0.351738	0.147489
CEBPZOS	0.525913	0.364581	0.351394	0.0847233
SF3A3	-0.503426	0.638562	0.351025	0.0880567
MYO5A	0.117713	0.430457	0.350969	0.146928
METTL1	0.206942	0.439317	0.350905	0.253918
SLC38A2	0.774221	0.271644	0.350807	0.0866458
FAM174A	1.13948	0.646656	0.350615	0.149692
NUBP2	-0.461126	-0.854512	0.350252	0.109648
PDK1	0.836334	-0.0873556	0.350117	0.140728
RPS4X	-0.996702	0.0222268	0.34956	0.09066
RPL6	-0.919513	0.0466561	0.349031	0.0962138
SLC9A3R1	-0.359636	0.361764	0.347616	0.0793308
TCEAL4	-0.306472	0.201158	0.347354	0.166193
CBR3	0.281933	-0.0436863	0.347312	0.224998
TCEAL1	0.191918	0.808669	0.347227	0.0694071
SLC44A1	-0.451673	-0.096471	0.347168	0.0871871
TPM1	-0.151285	0.421944	0.347142	0.0861134
RDH10	0.114576	0.244337	0.346818	0.0930175
GIT1	-0.368344	-0.310689	0.346483	0.0830673
CCNB2	0.360391	-0.108094	0.346461	0.115532
GALNS	0.274224	0.410359	0.346423	0.104187
ATG16L1	-0.533053	0.282185	0.346248	0.231977
DCXR	0.528233	-0.203435	0.345815	0.181203
CAPN2	0.109475	0.208504	0.345266	0.128791
RAN	0.54667	-0.105203	0.345172	0.436488
FOXK1	1.86232	-0.0498958	0.344903	0.241081
RAB5C	0.551879	0.1191	0.344681	0.0901832
EML1	-0.155678	0.149694	0.344628	0.156252
MOCOS	-0.534888	0.221418	0.344252	0.292048
RPL12	-0.45908	0.0511367	0.343951	0.0745651
GFPT2	-0.593396	-0.0258172	0.34387	0.116954
PFKL	0.476435	0.367038	0.343726	0.083385
BAX	1.4645	1.42003	0.34348	0.103585
UBE2A	-0.0387528	0.171808	0.343314	0.296226
TXNL4A	-0.46106	-0.0817871	0.343286	0.141071
POLR2G	-1.1007	0.68138	0.342786	0.0848007
GPT2	-0.152507	0.427027	0.342164	0.118186
NUP54	0.309011	0.0063635	0.341966	0.135839
DISP1	-1.0743	0.51177	0.341727	0.121097
CUTC	-0.934273	0.210733	0.341701	0.31334
CIT	-0.760213	-0.767463	0.341696	0.0726147
TK2	-0.136503	0.588528	0.341457	0.100321
TNS3	1.31961	0.204392	0.341377	0.0957377
LAMA3	0.340469	-0.2043	0.340834	0.111565
KCTD9	-0.314988	0.375012	0.340252	0.163812
LARP7	0.0678988	0.151728	0.340063	0.0756567
SLC43A3	0.807265	0.529656	0.339841	0.104853
NUMA1	-1.48373	0.206577	0.339508	0.104701
CSNK2A2	0.00533768	0.18345	0.339073	0.253479
TFAP4	1.02436	0.809367	0.338862	0.166658
PGP	-0.245242	-0.0409128	0.338828	0.141834
HK1	0.159482	0.466384	0.338669	0.166511
NUP37	0.820299	-0.0489183	0.338406	0.0680938
GAK	0.475112	-0.019668	0.338264	0.0843208
HDHD2	-0.1851	0.00313194	0.338019	0.105534
CBLB	-0.0258405	-0.251023	0.337863	0.111671
THOC6	0.428973	0.401929	0.337437	0.209981
NIP7	-0.110843	-0.869279	0.337226	0.104387
TSEN2	-0.00537245	0.418123	0.337037	0.3169
SKP1	-0.000140549	0.557396	0.336554	0.106229
CLUH	-0.133936	1.46801	0.336309	0.169424
ALG13	-0.738715	0.571435	0.335861	0.108221
ABCC5	-0.0769918	0.0155559	0.335313	0.111505
FAM45BP|FAM45A	1.44441	1.27679	0.334907	0.13221
COPS7A	-0.0728109	0.0777999	0.334466	0.35455
C15ORF40	-1.18738	-0.343771	0.33443	0.0705783
CHCHD3	0.416753	0.581221	0.334414	0.0793249
NAA35	0.265066	0.635366	0.334318	0.226428
AAGAB	2.05125	0.842961	0.333996	0.079973
SLC38A5	-0.310986	-0.180656	0.33306	0.105021
VPS53	-0.0121832	0.12555	0.332075	0.12205
SGTA	0.148913	0.487197	0.332028	0.0838635
C2CD5	-0.132845	0.297109	0.331983	0.144579
SGPP1	-0.0282436	-0.298598	0.33168	0.0820289
DTNBP1	-0.10239	0.504932	0.331411	0.135415
RPL34	-1.16587	0.133885	0.331196	0.10697
TNFAIP2	0.969736	0.638302	0.330708	0.0952316
ICAM1	-0.489681	-0.272834	0.330366	0.096919
TSR2	0.31683	0.0774448	0.330151	0.130758
MMAA	-1.03585	-0.0207583	0.329952	0.112244
TBC1D13	-0.493589	0.10882	0.329894	0.184363
AMZ2	0.21134	-0.0320215	0.329665	0.11693
ABCB10	-0.0339834	0.173029	0.328981	0.141364
SYNGR2	-0.0246111	0.548142	0.328867	0.0696018
PHAX	0.321149	0.358145	0.328807	0.0859766
GNB4	-0.650084	0.752603	0.328632	0.129006
LNPEP	0.249286	0.226824	0.328333	0.0965808
SBDS	0.306008	0.70597	0.327994	0.0810843
RPL13A	-0.495581	0.159804	0.327699	0.103563
NOL6	-0.592232	-0.0356919	0.327616	0.101013
SPHK1	-0.0222238	0.0728157	0.3276	0.131595
NARFL	-0.0417228	0.0715446	0.327422	0.0844081
RAB8B	-0.114623	0.12722	0.327193	0.125103
UBE2G2	0.642691	0.813487	0.32686	0.0636242
IP6K1	-0.17917	-0.471447	0.326841	0.220217
DDX23	-0.835668	0.137024	0.32649	0.300505
MEMO1	0.0822389	0.0877026	0.326432	0.274652
CD97	0.471862	0.346491	0.325001	0.109549
CYFIP2	0.311531	0.824726	0.324622	0.0715582
BANF1	-2.36183	-0.358454	0.32447	0.337677
SOS1	0.16739	0.304301	0.324148	0.135554
CPSF1	-0.123012	0.168441	0.324085	0.085934
ANP32A	0.196866	0.510142	0.324045	0.10725
SYMPK	-0.750202	0.338304	0.323544	0.0827156
SMC1A	-0.185522	0.279631	0.323352	0.210663
ZC3HAV1L	0.0901542	-0.218124	0.323289	0.0949673
MCCC2	-0.19719	0.155647	0.322257	0.210479
PABPC4	-0.478311	0.911125	0.321823	0.067414
DCTN2	0.913783	0.718833	0.321305	0.182324
DHX37	0.358792	0.302565	0.321027	0.165503
GUK1	0.289987	0.713686	0.32082	0.130107
PLD3	0.81693	0.424267	0.320482	0.105631
THTPA	0.529987	-0.0368341	0.320239	0.160751
DPP8	0.257379	0.542856	0.320126	0.200999
MRPS36	0.549585	0.010545	0.320061	0.0764409
MRPL22	0.46718	0.464473	0.319509	0.146388
CTNNA1	-0.400375	0.199628	0.319329	0.670254
MRPS18B	0.102243	0.0130328	0.318967	0.169998
PGD	0.258612	0.402856	0.318441	0.106065
NENF	-0.0968575	-0.405662	0.318077	0.163683
CNBP	-0.0880453	0.142464	0.317091	0.144061
SND1	-1.0805	0.478618	0.317028	0.076333
GCFC2	-0.00137759	0.440556	0.316622	0.181445
EIF2B1	0.363569	0.317332	0.3166	0.125036
RHOA	0.10331	0.411332	0.315861	0.152579
NAF1	0.148683	0.230489	0.31584	0.154233
PLXNA1	-0.00412842	-0.385288	0.315727	0.0843677
MRPS9	0.1954	0.202748	0.315567	0.268573
ATE1	-2.07983	-0.208732	0.315284	0.131023
DHRS7B	0.0755419	-0.159462	0.314921	0.106937
POLRMT	-0.33051	-0.743732	0.313754	0.113419
RPA3	0.871511	0.624248	0.313488	0.0885019
MCAT	1.17288	0.161892	0.313158	0.133296
ALAD	0.11168	0.885008	0.312597	0.0684881
NUTF2	-0.609449	0.255547	0.312471	0.110894
STRAP	-0.874839	0.0418631	0.312147	0.0760899
OGFOD1	1.04139	-0.341701	0.312069	0.237134
VDAC1	0.904811	0.385298	0.310761	0.0781473
GYS1	0.705658	0.219725	0.310403	0.0720103
TPM4	-0.0801759	0.407107	0.310022	0.0985666
RPS17	-0.613887	-0.0463169	0.30956	0.0877849
SLC25A15	0.220249	0.033182	0.309333	0.069598
RAPGEF2	-0.387699	-0.293187	0.308956	0.0894734
UBLCP1	0.799647	-0.100577	0.308569	0.178479
RBBP9	0.16671	0.161874	0.308436	0.0746789
ENO3	-0.43234	-0.400201	0.30837	0.108282
THEM6	0.723409	0.288599	0.308141	0.145076
TPMT	-0.161585	0.310445	0.308004	0.159487
RPS2	-0.532135	0.25883	0.307077	0.141839
RHOC	0.995153	0.963056	0.306853	0.071682
ANAPC7	0.250698	0.185818	0.306384	0.175932
C16ORF13	0.53642	0.153907	0.30609	0.103116
RB1	-0.640209	0.229011	0.305882	0.21596
HNRNPR	-1.95721	-0.45574	0.305649	0.142166
PPAT	-0.071288	0.279837	0.305584	0.0846175
SYNJ1	-0.276564	-0.139519	0.305448	0.158436
CHD4	-0.759239	0.56138	0.305173	0.109609
MGST1	0.892366	-0.146901	0.304489	0.0672927
CRBN	-0.0800963	-0.14088	0.304479	0.131279
SMN1	-0.43369	0.798101	0.304213	0.0768937
ACY1	0.873484	0.379976	0.303822	0.19723
GRWD1	-0.540834	0.0317537	0.303789	0.140793
EEF1D	-0.072589	0.257163	0.303316	0.162621
SERPINB4	-0.0226286	0.196671	0.302681	0.110609
MKRN2	-0.0571282	0.829413	0.30265	0.167929
MRPS11	0.339527	-0.35373	0.301916	0.0771166
RSPRY1	-0.151991	0.575528	0.301514	0.118432
HTT	0.319228	-0.0612	0.300925	0.189688
DDX18	-1.25941	0.0190579	0.300902	0.0985247
SORD	-0.607651	-0.191672	0.300891	0.0835721
RPL29	-0.91818	-0.145862	0.300591	0.0778551
ROR2	-0.811034	0.449119	0.300443	0.112056
ALG6	-0.233325	0.170567	0.300216	0.0795263
PUS7L	-0.0157235	0.174315	0.300117	0.0996796
DDHD2	-0.0424063	-0.140701	0.29993	0.161325
FURIN	0.109895	0.344747	0.299878	0.130467
C19ORF53	-0.987835	0.508327	0.299669	0.246477
USP7	-0.483381	0.123352	0.298555	0.108775
MRRF	0.969856	0.822966	0.298059	0.0784504
HERC4	0.725867	-0.110466	0.297879	0.241416
COPS4	-0.452626	-0.054797	0.29767	0.0781333
THOC1	-0.257955	-0.0558734	0.297632	0.103051
AMPD2	0.172224	-0.250388	0.297338	0.0990656
GNB2	-0.440127	1.20545	0.296545	0.0680636
PPP2CA	-1.9158	0.0726177	0.296509	0.0671451
CCZ1B|CCZ1	0.40372	0.0816763	0.29643	0.165024
SPATS2L	-0.032456	0.638042	0.296161	0.160419
NEDD4	-0.128364	0.196274	0.295601	0.147749
E2F4	0.37278	0.539667	0.295498	0.161865
REXO2	0.191895	0.535521	0.294592	0.10488
AHCYL2	-1.73927	0.546681	0.294559	0.0971052
IGF1R	0.987004	0.324302	0.294217	0.0700383
PPP2R2A	-0.489552	0.531438	0.293696	0.0932856
TACC1	0.526072	0.0760609	0.292977	0.148678
USO1	0.146386	0.0949592	0.292821	0.0690399
PUDP	-1.30287	-0.0842644	0.292475	0.459256
CTNND1	-0.10452	0.231206	0.292182	0.109625
AGMAT	0.920105	0.565161	0.292045	0.100259
ARV1	-0.893873	0.47288	0.291822	0.105356
PDK2	0.0862035	0.0165719	0.291556	0.128197
VPS13B	-0.167754	0.490583	0.291417	0.0893421
STAM2	0.248808	-0.112543	0.29126	0.210495
GOLGA3	0.587477	0.128012	0.291046	0.132516
BICC1	-0.189886	0.352636	0.290787	0.0961635
TSG101	-0.0660946	0.0321058	0.2903	0.0877129
MPHOSPH6	-2.13361	-0.916601	0.290053	0.108078
EBNA1BP2	0.462667	-0.281044	0.289789	0.242558
SZRD1	-0.0743548	0.399328	0.289212	0.0861675
RHOF	0.477672	0.30106	0.28832	0.0699596
UBE2G1	0.0592453	0.286142	0.288103	0.224162
AIMP1	0.716647	0.163415	0.288054	0.0808848
C9ORF114	-0.288231	0.265212	0.287981	0.10677
CRNKL1	-0.00400544	0.155846	0.287963	0.101009
SH3BP5L	0.227226	0.0604246	0.286388	0.137781
PFDN4	-0.444577	0.370325	0.286315	0.123728
KIF13A	0.0799472	-0.00980183	0.286238	0.150178
CCDC191	-0.189017	-0.0682752	0.285997	0.106811
AAK1	0.00559639	0.019291	0.285772	0.228826
HNRNPD	-0.561995	-0.222966	0.285204	0.125328
KIF3B	-0.470361	-0.318408	0.28518	0.0784471
KIAA1468	-0.0465664	0.086214	0.283662	0.0706205
ETFDH	-0.886304	0.370441	0.282858	0.127219
BLVRA	-0.0313063	-0.236045	0.282745	0.113104
TMEM263	1.42588	-0.540483	0.282684	0.0796095
SERINC1	0.328633	-0.487511	0.282427	0.0708066
KANK1	0.738754	0.615904	0.281685	0.0703637
IL18	-0.225779	-0.0497672	0.281543	0.206421
NDUFV1	0.585345	0.0892189	0.281257	0.146971
STAG2	-0.048936	0.393169	0.281123	0.177868
HSD17B8	-0.784543	0.0945831	0.281019	0.158221
ENPEP	-0.0303687	0.407112	0.280972	0.0737674
MRPL57	0.671063	0.104091	0.280939	0.0805605
CNN2	0.356472	0.653159	0.280906	0.0996418
ALDOA	-0.487567	0.0524676	0.280772	0.0933263
POLR2E	-1.33789	0.458987	0.280734	0.124769
CAPN7	0.922227	0.649849	0.280147	0.135559
39692	-0.503114	-0.0592835	0.280002	0.0726894
APH1A	-0.696201	-0.0860505	0.27993	0.0927168
RAB1A	0.312335	0.338167	0.279869	0.0699694
HSD17B12	0.613533	0.0767055	0.279699	0.129508
RPS9	-1.02781	0.124804	0.279618	0.0809533
NSMCE2	0.5408	0.339044	0.278395	0.128827
GNAS	0.0562494	0.172169	0.277886	0.0837141
RAB5B	-0.757527	-0.613511	0.277603	0.0639525
DCAF7	1.20364	0.939209	0.277558	0.0875536
SH3D19	0.228328	0.224539	0.277408	0.0983934
SOWAHC	0.0877611	0.342538	0.277344	0.14602
FBL	0.722833	-0.112095	0.277305	0.363947
RAB27A	0.57921	-0.140396	0.276853	0.109731
PKD2	0.160433	0.129907	0.276767	0.0913911
CACYBP	0.370104	0.0201088	0.276324	0.0766923
NDUFA7	0.128465	0.140586	0.275566	0.107695
LRRC16A	1.25612	0.0853927	0.275559	0.0866492
ATRIP	-0.136668	-0.148194	0.275205	0.0872774
GINS3	-0.287772	-0.190213	0.275091	0.0793892
PDCD2L	-0.161053	0.139466	0.274647	0.122326
CMC2	0.218253	0.103541	0.274616	0.0682403
NPTN	0.797774	-0.0241181	0.274609	0.0788244
STIP1	-0.157115	0.370607	0.274528	0.393561
PDE12	-0.745805	0.27172	0.274321	0.137101
LXN	0.991636	0.0402226	0.273795	0.0768303
EXOSC3	-0.384785	-0.000547702	0.272847	0.0818007
MYH10	0.375062	0.189768	0.272795	0.0868841
ELMSAN1	-0.160452	0.0593149	0.272515	0.0964208
SLC29A1	0.277005	0.818073	0.272476	0.0987796
PTCD3	-0.0411206	0.52538	0.272296	0.0915305
SH3GL2	0.00308949	0.622279	0.271887	0.120718
PDSS1	0.42304	0.466292	0.271766	0.101865
FNIP1	0.000326777	0.0643122	0.271557	0.0994501
CHMP3	0.290509	0.480909	0.270746	0.116613
RAB11FIP1	-0.161725	-0.126639	0.270518	0.174147
CMSS1	-2.1181	0.0303434	0.270393	0.0822623
PHB2	0.108502	0.288844	0.270301	0.100274
PPIA	-0.294536	0.693044	0.269656	0.132103
RPL19	-1.07908	-0.195229	0.2694	0.0714426
AASDHPPT	-0.588683	0.268792	0.268501	0.121647
DAGLB	0.0162785	0.278097	0.268054	0.199084
PPP4R3A	-0.165435	0.18397	0.267942	0.187923
UQCRC2	-2.47374	-0.0660691	0.267854	0.0936336
HAUS8	1.71138	0.632364	0.26771	0.0621532
HGS	0.102077	0.637904	0.267705	0.132605
POLR1C	-1.0778	0.621435	0.267057	0.353198
CD55	0.446116	0.169143	0.266109	0.0729118
FLNC	0.566985	0.657046	0.265864	0.137532
LAMTOR2	0.135195	0.189911	0.265823	0.118922
TLN1	-0.681565	0.266202	0.265711	0.0959984
ALG11	0.806403	-0.150193	0.265627	0.130917
FTH1	-2.1759	0.203644	0.265516	0.0990829
C19ORF70|MIC13	0.219923	0.130807	0.265327	0.0981713
SLC17A5	-0.981832	0.0760369	0.264825	0.0807663
BST2	0.172059	0.60574	0.264708	0.0605838
ZADH2	0.319147	0.233365	0.264599	0.0803366
KTN1	0.29386	0.505454	0.264542	0.169144
LYN	-0.889569	0.361891	0.26435	0.0714114
CLIC4	-0.572275	0.426783	0.264047	0.0767803
FRMD8	-0.172089	0.130663	0.263138	0.120113
EVPL	0.499405	0.133801	0.263097	0.0937448
ASB9	-0.202442	0.826396	0.262931	0.103395
UBE2C	0.399496	-0.138744	0.262916	0.217983
PAGR1	-0.193899	-0.446312	0.262892	0.0700917
TATDN1	0.169121	0.514153	0.2626	0.110824
VRK1	-0.267179	0.423379	0.262509	0.112064
BCAP29	-0.457914	0.210779	0.262432	0.0757733
DDX50	-0.490275	0.192317	0.262345	0.0930767
ACTN4	0.497977	0.364162	0.261968	0.068115
FARSB	0.892625	-0.0911026	0.261941	0.070176
VDAC2	1.579	0.306812	0.261654	0.0736278
CALD1	0.10298	0.218349	0.261211	0.0752499
BNIP1	0.0814147	-0.294398	0.260565	0.190381
IGSF8	0.893333	0.325782	0.260481	0.0922528
NFIC	-0.494122	0.173143	0.260394	0.0945728
HMGB1	0.309413	0.590398	0.259987	0.0951872
UBAP2	-0.469904	-0.0068816	0.259817	0.0722031
PPP4R1	0.0117938	0.0863933	0.259738	0.0956983
PPIF	0.0381578	0.28986	0.259656	0.119402
HACL1	0.106608	-0.330761	0.259445	0.0996196
TMEM41B	-0.15266	0.18805	0.258967	0.100679
TRMT11	-0.518225	-0.150976	0.25891	0.0757617
ACO1	-0.945262	-0.251874	0.258894	0.151255
PPIP5K2	-0.606349	0.00427691	0.258489	0.180426
PLS1	-0.0678167	0.505652	0.258364	0.268711
KDM3B	0.0975937	-0.0129345	0.257954	0.0797369
ATXN10	-1.02956	0.373672	0.257858	0.0850913
PAFAH1B1	-0.240632	-0.160688	0.257811	0.100249
HSD17B4	0.200568	0.497402	0.257562	0.0795962
PRMT6	0.482581	0.411885	0.257464	0.0883237
VCP	-0.172146	0.118412	0.257317	0.244761
CISD1	-0.577791	0.707227	0.256605	0.0846578
TRAPPC8	0.31144	0.347528	0.256599	0.10229
DYNLL2	0.118204	0.641504	0.256406	0.16312
CBL	-0.368381	0.153567	0.255457	0.13876
MED17	-0.697129	-0.465871	0.255379	0.0854497
ARSA	-0.0375651	0.194687	0.253942	0.071632
NSL1	-0.0596672	-0.0663004	0.253934	0.100661
CFDP1	-0.209794	0.185294	0.253923	0.0686446
RPL37	-0.915137	0.202602	0.253827	0.0653758
PMPCB	0.353351	0.20747	0.253738	0.154261
MXRA7	-0.339713	0.307447	0.25362	0.126442
RPS21	-0.196246	0.511803	0.253084	0.0748581
KIAA0101	0.489545	0.244746	0.252545	0.0728731
TRAPPC13	-0.370864	-0.0346522	0.2521	0.0831
HSPG2	2.42567	0.125541	0.252004	0.0832881
LRRC57	-0.185844	-0.184603	0.251913	0.114861
THOC3	-0.682803	0.0579748	0.251713	0.128687
RPL26L1	0.434271	0.884357	0.251682	0.0694872
RBPJ	-0.675564	-0.0841182	0.251504	0.235806
SLAIN2	-0.0239017	0.507538	0.25129	0.0841675
ARHGEF16	-0.200766	-0.0770734	0.251102	0.0925511
HPD	1.61041	0.116745	0.25047	0.0906819
NIT2	0.0726623	0.108971	0.250424	0.109525
CASC3	-1.15288	0.543724	0.250263	0.211494
RALB	0.0204771	-0.129417	0.250152	0.0739493
VAPA	-1.14252	-0.0574124	0.249975	0.141363
FUBP3	0.385209	0.329015	0.249823	0.131368
BAG4	0.76043	0.751539	0.249817	0.111357
PRMT9	0.171158	0.0769013	0.249509	0.112175
ACTN1	0.163349	0.338534	0.249414	0.116083
SLC20A1	-0.229804	0.0268841	0.249145	0.084995
COBLL1	-0.607498	0.429898	0.248077	0.113672
TIMM23	0.0794886	-0.123771	0.247629	0.0884006
VPS35	-0.541045	0.377573	0.247351	0.0988265
C20ORF27	-0.583219	0.189193	0.247145	0.0641747
MAPK1	-0.174979	-0.0238811	0.246341	0.0714417
MRTO4	0.0360384	0.30764	0.246213	0.116194
DPP7	-0.0217492	0.3042	0.246134	0.0731228
PPIE	0.12847	0.0365773	0.246126	0.151364
PACSIN2	0.637909	0.134107	0.245973	0.10323
ANKRD40	0.146312	0.0869836	0.245972	0.091151
TCAF1	0.395739	0.355299	0.245875	0.0880548
CASC4	0.0246526	0.110704	0.245153	0.0822985
UBE2T	-0.137072	0.44706	0.245127	0.0781297
UBE3A	0.300143	-0.149333	0.24497	0.133033
MIF	-0.0642475	-0.0795085	0.244514	0.132054
PPID	0.367754	-0.233617	0.244307	0.0663819
PDE8A	0.167343	0.225448	0.244254	0.0890831
LDB1	-0.782844	1.14995	0.244205	0.0706161
GDA	0.0168121	0.292446	0.244197	0.073017
RTN4	0.412737	0.710781	0.24357	0.0802023
RABIF	-0.572012	0.233234	0.243192	0.143027
PYGB	-1.24127	0.0472434	0.243177	0.0884954
COPG1	-0.319848	-0.177284	0.243057	0.0826781
TACC2	0.409235	0.134378	0.242754	0.0950454
TRIP4	-0.931706	0.422046	0.242515	0.100128
HMGN1	-0.289025	0.680551	0.242453	0.246588
PRRC2C	0.0845992	0.173865	0.242432	0.099799
TTC33	-0.664239	0.0665698	0.242138	0.091055
SLC7A11	-0.0447455	0.15548	0.241647	0.111883
CCND3	-0.0207428	0.374178	0.241369	0.105812
ARFRP1	-0.148106	0.278805	0.241319	0.124303
FAH	-0.623227	-0.124701	0.240879	0.129454
FBXL18	-0.710716	0.118547	0.240673	0.161774
EPN1	0.491394	0.408086	0.240672	0.0787543
FECH	-0.203415	0.0848526	0.239855	0.099095
MAPK8	-0.00139327	0.00772551	0.239696	0.086473
PFKM	-0.134115	0.235285	0.239598	0.0823205
TOLLIP	-0.313119	0.157627	0.239334	0.087733
PGK1	-0.469324	0.255926	0.239097	0.0986285
TKFC	-0.752964	0.229948	0.238982	0.0823818
COX4I1	0.514494	0.295834	0.238825	0.0815791
GFER	0.816153	0.231243	0.238515	0.0836023
UXS1	0.198076	0.551426	0.238447	0.0910568
HNRNPA3	-0.489805	0.437166	0.23833	0.0675029
TAOK3	0.0628789	0.142013	0.238304	0.158588
NDUFV3	-0.156552	0.503706	0.238257	0.0758212
TUBGCP3	0.122722	0.127438	0.238046	0.0735697
RAB1B	0.195971	0.54889	0.237803	0.0828734
SEC16A	0.284904	1.387	0.237239	0.0642987
NMT1	1.15475	-0.0177194	0.237088	0.0889095
ACOT7	-0.150666	0.304489	0.236852	0.275902
GTF3C4	-1.2054	0.0733095	0.236586	0.065804
VPS13D	-0.130045	0.0715979	0.236454	0.0812201
EIF4E	0.461355	-0.134553	0.23569	0.0769618
MARC2	0.167945	0.310506	0.234883	0.0932677
PLCD3	0.00880474	0.150687	0.234595	0.0981589
KIAA0586	-0.133208	0.263801	0.234477	0.0785511
NDUFAF6	0.0348903	0.0618035	0.234277	0.0924396
TK1	-0.306641	0.417785	0.233434	0.0660419
ZFAND1	-0.246622	0.290324	0.233106	0.0987324
PARD6B	-0.0258473	-0.00453567	0.23287	0.073247
SETD1A	-0.413304	-0.516174	0.232762	0.0865595
LANCL1	0.078271	0.163702	0.23243	0.0760502
CRYZ	0.207037	0.228814	0.231893	0.0656254
STRN3	0.325755	0.317839	0.230927	0.153419
TOM1	0.244193	-0.535916	0.230898	0.0702258
LTV1	1.01412	-0.172225	0.230809	0.0674611
RAD51B	0.578403	0.428385	0.230761	0.0822926
MICAL3	0.0241711	0.334071	0.230525	0.0965251
HINT3	-1.57306	0.338766	0.230287	0.0693924
MAP4K3	0.13858	-0.0792232	0.230275	0.0675134
CUL2	-0.256231	0.0777426	0.230238	0.104501
RPS3A	-0.818458	0.113988	0.22993	0.0862332
EIF3L	-0.296688	0.373016	0.229823	0.106062
LSM3	-0.624161	-0.326522	0.229442	0.0761489
COA1	0.233655	0.586653	0.229393	0.0693979
C8ORF82	-0.318555	-0.151496	0.228686	0.0802349
TSPAN13	-0.0846982	0.441165	0.228562	0.176596
RPL24	-0.926678	-0.0839665	0.2283	0.075523
BAG5	-0.198005	0.436528	0.228175	0.101718
COPRS	-0.821637	0.791126	0.227125	0.0636995
DLG5	0.00560032	-0.0303668	0.227017	0.075865
BRI3BP	-0.54397	0.0878518	0.226626	0.0872467
KATNBL1	0.427138	0.619778	0.22569	0.108492
RRBP1	-0.458046	0.249657	0.225586	0.070417
SUPT6H	-1.00267	0.757721	0.225301	0.0934966
NOL7	-0.697625	-0.325399	0.225166	0.257941
TRIM5	0.259023	0.1826	0.224271	0.0828089
GPD2	-0.0842597	0.223432	0.223245	0.0964099
MYO10	0.432365	0.439675	0.222565	0.122245
UPF1	0.171586	-0.246111	0.222319	0.0873939
FKBPL	-0.0646251	0.0869608	0.222174	0.0852713
TRMT1	-0.423323	-0.116	0.221883	0.070228
NOA1	-0.0924246	0.0657571	0.221725	0.100214
LSR	-0.1766	-0.243429	0.221495	0.0691193
EI24	-0.123034	-0.249296	0.221255	0.0743481
STX3	-0.389583	-0.314885	0.221111	0.110713
STX2	-0.135494	-0.180188	0.221103	0.103407
OXNAD1	-0.690806	0.451231	0.220986	0.0810776
KCNAB2	0.237206	0.280975	0.220986	0.0833215
DOK1	-0.450038	-0.608362	0.220944	0.0785165
PPP1CA	-0.970837	-0.270457	0.22084	0.0624344
GART	-0.418571	-0.0106589	0.22081	0.0720636
PRPF38A	0.502914	0.212941	0.220179	0.0904233
KPNA2	-0.353312	-0.117545	0.220058	0.0672418
SHOC2	-0.00952318	-0.228544	0.219739	0.15182
FLNA	-0.400436	0.54387	0.219725	0.090829
RRM1	0.110118	0.203971	0.219472	0.144262
PPP2R5E	0.682259	0.284843	0.219383	0.153611
NBN	-0.469382	0.274761	0.219317	0.118902
GOT2	-0.09524	0.18018	0.218501	0.0785211
PPIH	-0.182623	-0.339845	0.218467	0.0672528
CTPS2	0.109323	-0.0335289	0.218104	0.26305
DFNA5	0.52305	0.152098	0.218037	0.0957659
G6PD	0.534916	0.205807	0.217831	0.113621
BRD9	0.495616	0.15271	0.217506	0.0807679
ITGA2	0.277604	0.23516	0.217102	0.0787393
MECR	0.151523	-0.251015	0.216938	0.0887538
FASN	-1.10266	0.251937	0.216888	0.0774042
ETHE1	0.0234335	-0.106929	0.216812	0.0935431
39326	1.28835	0.185455	0.216401	0.154212
ATAD1	0.640687	0.454445	0.216336	0.0813178
PTGFRN	0.0412454	0.0155124	0.216258	0.0848082
USP36	-0.265126	-0.0229144	0.216222	0.0789559
AP1B1	0.425179	0.012305	0.216202	0.124539
GFM2	0.226289	0.105118	0.216022	0.0753258
RMND5A	0.155566	0.0656477	0.215967	0.0696298
ITGA1	-0.126027	0.171424	0.215713	0.0729687
TSPAN6	0.466056	0.486059	0.215676	0.06778
DAB2	1.73159	0.40391	0.215665	0.0802968
FAM65A	-0.0314033	0.0539049	0.215039	0.0786974
TRMT112	-0.0168654	-0.0845401	0.215017	0.0948441
ITM2B	-0.250859	-0.0895847	0.214662	0.103987
RTCA	-0.694787	0.209716	0.213495	0.0605438
POMK	-0.284918	-0.243017	0.213327	0.0719649
DHODH	-0.752447	0.162461	0.213275	0.0869939
UBE2H	0.295176	-0.107918	0.213237	0.163496
POLR3C	-0.41063	0.0462407	0.213045	0.130644
PTRF	0.777528	0.0878658	0.212614	0.0673302
BTF3L4	-0.154386	0.169594	0.212111	0.075932
SMARCA4	-0.673329	0.271847	0.211952	0.0648576
XPO1	1.40145	0.400076	0.21135	0.0898983
ZDHHC6	-0.412459	-0.0578421	0.211099	0.0732635
SCAMP2	-1.3951	-0.804479	0.210444	0.0647948
KHSRP	0.486476	0.161202	0.210378	0.0927691
IPO5	-0.497516	-0.103487	0.209965	0.0946922
[truncated: 4,025 more rows]

## Sheet: Figure3C
Unaffected	Destabilized	Stabilized
8.76897	9.87124	54.0782
3.13688	6.88525	73.2673
13.388	29.3103	55.7935
56.1014	0.832178	85.4727
20.1018	9.67742	0.362319
31.448	50.9852	17.8295
0.791139	9.18803	86.7968
55.4336	16.0679	22.335
5.59006	58.9041	50
23.8267	11.4068	80
0.753769	4.41989	0.917431
36.9478	7.31707	73.7288
40.3893	13.9818	15.6863
41.989	18.8034	63.7255
32.4138	10.1604	26.7606
0.416667	2.05607	4.82759
1.03093	10.0446	7.47126
3.41628	22.0963	28.9898
4.61347	0.948509	17.5097
14.4695	12.9568	0.537634
1.75439	2.98246	0.996678
4.09449	8.74525	23.3568
21.0337	9.71429	26.9172
4.90956	20.0299	7.32177
0.719424	3.24714	15.6379
6.22896	3.35008	13.3047
91.3386	77.3849	71.1656
53.3414	2.3166	7.34936
0.934579	4.3673	29.7131
5.85106	5.34521	26.4505
34.1827	6.72783	69.1655
0.60241	7.6445	57.4516
32.6835	8.06202	2.4
18.1818	3.37079	52.1739
32.9545	14.1968	51.7119
15.9483	0.56899	0.364964
100	1.38889	5.15464
29.6647	35.4916	93.125
31.5625	34.2905	11.8421
3.14214	4.35644	6.22407
25.0996	11.7967	58.0645
5.16511	2.29885	1.22087
3.22581	31.7241	1.85759
9.33661	12.7451	37.7976
7.18954	0.992908	22.1992
7.20131	8.66808	1.28205
52.9833	7.431	87.541
58.5513	9.41176	17.4946
100	2.73973	49.3617
8.62944	0.717703	2.16606
0.342466	6.34038	75.77
19.7674	18.6107	13.079
4.91935	29.9003	22.7459
14.9183	8.05604	40.4092
62.8571	32.7177	22.2222
59.6424	5.27383	83.1683
3.71397	11.5079	74.9049
72.9113	45.2774	49.2866
51.7289	4.35154	20.2003
40.7643	15.411	27.9863
6.68693	0.630915	14.7253
18.5455	5.20231	5.43131
11.1732	5.61441	14.1844
3.71517	8.86364	85.9783
23.4043	15.1592	100
9.47631	22.4537	43.8031
5	7.20109	35.9532
10.9244	3.82166	88.0628
7.48792	6.50407	57.2581
15.9794	3.94633
21.6445	60.3041
0.140845	53.6878
23.8994	0.969462
17.3333	72.561
20	91.1243
40.0735	0.184843
0.291545	12.8205
0.934579	6.79887
86.0927	10.5714
1.35135	3.5503
85.4326	19.0476
27.6786	5.50847
8.57741	71.3514
20.9607	0.75662
81.3916	76.1317
17.9348	11.0968
3.50554	1.91339
88.7097	10.9325
15.0362	11.8056
22.2222	20.4844
2.17077	44.0426
23.9316	10.0484
11.4848	2.50169
48.5952	14.4165
45.3799	6.70059
44.206	71.1538
43.985	0.17301
12.5	1.42096
16.8831	65.2531
1.55763	9.62199
29.5035	3.72671
16.4612	3.15985
19.5767	2.7027
20.4082	34.1198
13.4571	1.4218
11.9816	16.2912
15.415	4.97238
15.0754	8.12808
18.1818	23.0216
12.1951	2.25
18.9189	17.4893
11.6424	7.37527
30.1418	0.257732
3.34873	0.932836
11.0448	16.1572
13.5734	7.23982
5.68562	1.97183
38.5057	8.11966
1.92308	0.131926
0.377358	1.4791
5.24345	0.21254
23.224	9.83607
3.97727	6.14525
22.1264	14.2317
42.3645	35.0066
55.0586	2.46407
57.3487
37.5648
2.99145
45.5471
14.0827
9.87654
23.0159
0.135501
4.45545
2.5974
0.287356
6.875
14.8058
8.21918
9.63455
1.26582
46.4088
40.2961
0.230415
7.99624
6.51515
14.1553
1.3245
32.2581
47.7089
37.037
6.66667
26.7951
3.79009
51.3043
53.6232
45.8998
10.9034
31.1905
18.925
0.398406
3.43348
23.6912
0.540541
29.0749
6.43382
2.29541
33.3333
29.097
17.5197
8.57143
22.1134
34.6939
9.27835
72.758
4.67914
0.657895
32.5499
3.37079
3.38983
6.20155
30.2108
3.43214
34.3511
40.7407
77.0588
1.99336
5.04505
24.6418
0.25974
0.21978
100
53.2934
40.592
4.5
2.079
22.8814
60.0917
33.1429
86.3636
13.1611
23.4375
1.40187
29.3103
13.0137
100
19.1919
20.354
22.8571
0.740741
4.37637
18.6567
32.4675
23.6052
21.9178
7.77577
11.4815
0.900901
27.6596
1.06952
6.45161
12.2867
7.29167
42.2658
1.93548
70.7668
10.9649
40.8163
39.4872
1.97087
11.1111
1.3289
17.2989
23.1884
0.454959
12.963
11.7647
5.44554
7.75194
7.56646
0.855746
5.91398
25.0977
0.123001
23.5294
75.5181
22.4868
2.29885
11.1446
19.7917
10.7798
37.7551
14.0152
11.1111
13.0435
4.5977
61.1672
58.2979
38.5321
10.3704
24.4444
0.584795
29.9169
34.375
5.21739
62.2642
9.70874
7.08661
72.0098
21.3793
20
4.48833
71.8775
19.0909
99.0769
4.9505
43.6421
16.8675
9.66292
36.9565
2.28311
78.3251
0.814111
2.09125
19.1111
43.8889
7.77311
5.55556
7.40741
3.04878
35.9606
58.6538
12.9032
5.84567
100
6.04027
91.4286
28.2895
2.6178
3.81679
1.79211
10.4683
1.43678
40
6.94444
1.78891
56.7708
28.5846
51.9355
34.4828
1.1194
9.43396
55.6034
24.3056
100
15.0877
3.38681
75.964
1.83824
3.85852
18.8341
94.1917
2.35294
35.7868
10.219
0.446429
14.0496
4.87805
29.5918
1.74672
30.3279
33.0097
19.4245
29.2111
8.94309
11.7021
65.8986
19.9559
0.529101
3.7594
32.4859
84.1785
4.21687
10.9415
2.42424
28.9308
56.1086
100
14.7059
30.7263
26.5504
29.7872
2.7027
1.61812
15.7377
18.4211
0.714286
1.90736
12.844
1.19048
20.7373
24.898
100
29.5455
3.01508
2.40385
64.3878
32.0755
2.43902
6.58915
81.2207
89.2473
16.6667
30.056
22.7979
32.1429
50.289
22.449
1.66667
1.89274
0.456621
3.07692
37.8049
11.1111
15.5294
54.007
85.8407
2.01342
98.5507
41.8605
24.5161
16.4207
8.06452
25.1462
53.1707
59.7765
15.0943
39.6701
22.8013
13.369
1.96078
12.8788
29.0323
29.2621
6.3745
13.5593
1.98675
5.24194
17.1171
15.7303
5.26316
7.42574
3.5503
57.6577
8.38574
10.2493
3.77668
100
12.7273
4.30108
7.36842
2.52101
1.57068
28.8344
3.04348
23.7179
5.39957
23.5294
18.0464
80.5882
20.8333
49.3902
29.692
86.5888
46.305
12.5731
8.52459
80.6034
39.688
24.736
30.6291
2.68817
58.642
22.3022
2.44755
11.435
75.3623
23.1651
1.05422
85.917
7.11382
5.61151
11.5079
3.54331
31.1609
4.50928
5.95238
27.5676
45.3069
21.9101
20.643
17.1429
10.7004
51.3605
65.5431
42.6923
31.7911
20.1987
0.309598
85.8751
60.1208
21.5596
19.6168
8.75576
73.5731
40
68.0404
3.30189
0.318471
48.4754
19.3182
34.8978
19.4879
58.5603
0.475436
28.2486
59.4246
2.0284
16.6667
33.5878
1.92308
2.28216
18.6486
3.73333
94.8253
37.3391
5.39216
12.6866
3.8961
77.7011
0.967118
23.6607
48.1759
14.6288
55.2564
1.93798
15.4237
13.0435
33.6475
28.1646
67.7841
19.2308
0.146628
2.09424
27.2016
0.651997
0.417537
55.2809
20.8925
7.10784
33.0769
12.675
14.8402
31.7041
8.66667
51.25
5.13552
1.35521
4.61095
1.5625
52.3649
4.51977
17.0204
1.00671
7.50951
15.4334
87.013
1.75439
56.2674
38.8247
25.2389
41.4696
50.2646
78.4889
64.0152
49.5868
85.0435
9.17969
6.48936
0.726392
9.13706
7.69231
35.6736
44.359
31.4214
27.3438
85.4803
8.84956
2.67686
8.46774
52.48
12.8205
37.265
9.42201
25.3612
15.7442
12.2414
24.8337
76.8559
9.64412
22.3003
2
4.19162
2.34483
2.36407
6.90073
27.3529
1.00756
12.8
13.2325
24.9311
0.174825
10.9489
61.534
22.0961
8.25516
50
15.2778
25.3638
45.6502
20.5387
2.6087
26.178
1.81612
2.51359
61.727
53.8004
68.2139
7.45856
31.4126
13.0952
0.320513
6.244
22.4658
2.17155
4.22078
0.425532
44.7174
6.74363
45.3517
1.94444
44.7059
33
7.7821
21.2766
12.2744
60.0683
1.65289
10.4869
37.3016
33.4487
0.414938
16.5625
4.31373
10.4202
62.069
8.22785
13.5948
27.7778
6.97674
30.1822
20.3704
31.7422
30.3828
39.7315
18.5345
0.480769
13.0719
24.2857
6.89655
72.5
8.48624
19.6237
26.6304
1.76991
38.6364
2.09581
2.18182
29.6703
2.58176
3.84615
81.6754
44.4954
8.37521
4.32277
26.2295
48.8372
38.6537
58.2745
53.0758
92.5466
3.94737
34.8624
40.4762
32.7935
0.641026
2.77778
0.243902
36.2819
8.33333
13.3641
21.6418
35.6021
1.63043
64.965
3.47222
7.43034
8.69565
15.3846
19.7297
41.3417
7.66962
6.61765
4.55696
10.7692
22.7425
11.5079
16.092
5.82822
59.727
20.6897
3.73832
39.3113
13.4454
5.27578
28.9032
16.1585
17.9372
3.92749
2.63158
30.3725
21.6783
6.87117
0.879121
43.1818
16.6667
4.67897
2.81426
16.9518
6.86695
2.25891
34.7287
1.87793
42.5532
33.7209
10
26.0504
8.01394
4.65116
9.62963
20.1183
16.2516
61.9025
34.8556
50
1.72414
10.3286
18.7867
29.6012
6.76692
36.4943
19.0751
24.4373
6.30631
6.29371
26.183
1.65975
5.10204
90.0474
51.4431
36.6279
39.3782
1.63934
16.1937
7.14286
47.9339
1.18644
14.8338
7.76699
12.766
0.497512
1.75202
75.7252
31.5789
9.33977
4.32432
10.9626
13.4837
17.0996
33.2432
8.46457
1.47059
61.3636
2.44565
13.5359
74.375
20.5479
86.8687
20.3655
3.02013
5.97303
7.73481
3.28867
1.94805
14.8225
10.1933
33.3333
2.10166
22.0152
56.4171
1.875
0.382409
0.787402
11.2766
38.9127
6.95153
8.23775
9.34579
73.6842
3.06407
25.8782
63.1179
22.2222
52.3256
17.3824
1.8018
11.5952
42.3404
10.3814
11.0454
10.6695
53.0233
2.78884
48.7273
19.469
5
6.56799
27.3486
69.8997
56.1044
6.31229
24.5283
8
100
29.4915
29.0076
0.497512
0.564972
17.7215
26.0274
22.8275
15.0659
9.78593
31.3244
19.2547
18.6992
37.0588
28.9037
1.98807
40.4016
55.7042
16.2791
0.277778
17.803
0.534759
14.7727
0.854701
0.343643
14.7059
1.55763
2.17391
19.3237
2.31214
14.248
1.1583
46.7532
6.39535
2.15517
0.689655
13.0814
62.0805
67.7686
0.806452
18.9687
2.92553
24.6875
10.2117
49.9072
4.57516
76.6467
11.1111
81.7239
18.3956
60.2888
14.8052
24.5652
17.688
79.0036
43.7681
6.77686
0.398406
22.5692
23.2323
53.5024
2.746
26.1905
23.2932
25.5102
9.95542
21.3793
16.3435
76.9231
48.1888
5.71429
75.8095
16.4286
2.46914
86.0825
14.8045
13.8191
3.8674
0.819672
27.9883
76.8559
1.34357
40.0867
11.3821
3.0303
8.90929
0.840336
55.7377
8.69565
62.0462
100
46.5385
33.871
58.7866
1.51515
0.656455
20.4651
6.26959
51.8047
15.2542
3.26975
1.98151
3.7594
11.3725
2.24868
8.09249
53.7896
5.08475
52.2161
6.64629
7.45342
55.1136
12.8049
13.2176
39.1938
5.68356
34.9882
3.5225
20.2609
12.5
18.469
44.9242
27.1186
3.4632
7.35552
15.2174
41.6025
32.6797
22.9894
57.565
17.9221
17.1223
2.5
6.55172
59.7973
73.5931
0.540541
0.715137
5.01393
7.8534
9.09091
71.9836
10.3113
18.712
10.7143
20.936
15.1042
6.35593
16.5746
3.37079
4.31548
0.289017
12
20.8333
14.3264
60.1412
14.0693
12.398
3.71661
2.71186
5.7554
5.57895
71.3971
18.8723
0.534759
84.0136
73.7968
76.087
5.88235
0.212766
6.06897
33.8403
61.6519
42.1698
36.0269
0.641711
100
5.24272
3.91459
64.1463
0.269542
32.312
0.392157
22.2222
3.58744
19.7995
33.0739
35.1648
11.2426
53.5316
25.3857
4.19048
18.287
8.59555
9.8916
13.9217
95.3608
15.1694
30.504
9.50533
3.8835
9.15493
6.33971
0.78125
53.6532
2.20183
44.0994
30.9524
38.6831
43.3692
10.4651
1.10193
10.2804
45.6674
38.4422
6.38298
40.0826
76.0638
19.697
9.43396
16.1148
8.09717
27.9188
21.9613
88.2979
26.6529
38.4342
20.5843
6.87285
15.0901
0.344828
24.4681
6.68058
10.6509
27.1429
1.56863
4.57143
3.71134
13.615
24.8705
28.2787
13.2911
38.6207
66.4671
32.9114
16.4016
4.6875
2.977
8.20513
1.64706
51.8559
42.2535
27.0229
5.92105
24.4156
3.50318
41.7288
34.3365
4.06213
67.4242
27.2068
0.423729
20.9276
2.6087
7.86026
2.42634
5.23156
50.8681
31.0127
26.936
50.6494
8.04196
3.44828
3.78049
2.24359
63.6364
2.65957
15.814
4.375
11.7647
32.7586
16.3212
64.2298
37.7778
55.9417
36.5228
7.30994
11.4583
17.6471
62.2951
53.3101
14.6597
4.78723
8.85417
45.3368
11.7978
84.761
26.2755
78.3333
41.3793
68.6567
3.2345
41.5512
1.49254
43.2479
7.76256
0.501253
40.3587
8.33333
74.0741
13.0208
60.4167
57.5269
0.377358
8.06452
4.44015
1.64948
17.4603
77.3973
17.2932
2.1645
1.64706
2.22222
21.6714
8.58469
11.3208
7.96253
29.1793
9.21053
16.1137
72.7599
0.909091
21.5247
0.892857
1.18243
5.07726
100
8.25688
20.4753
1.42857
0.877193
28.2511
67.3214
24.1026
35.6026
12.9909
11.6683
4.14938
24.0896
22.9885
20.5589
10.5263
6.92168
56.4356
5.52604
1.54968
22.8966
13.3742
13.9896
15.0815
1.36612
7.47331
16.6297
19.2308
73.1322
11.9315
1.27119
6.17284
5.16129
83.5821
43.8449
11.9002
20.1878
90.2525
3.56234
26.0204
52.7166
27.4411
23.1118
58.7814
0.262467
5.37428
1.07527
47.619
35.6989
3.20856
15.9731
1.48368
19.5531
0.320513
0.278552
8.80282
1.92926
72.4289
51.3043
2.02703
5.30973
25.6075
44.6735
38.5113
15.0469
4.87013
26.1925
15.6934
49.1848
41.9883
13.2075
4.30769
70.1282
16.763
3.125
19.3317
8.46395
2.82575
46.3687
6.93277
29.0909
1.51515
0.888099
46.357
10.4361
4.34783
16.5933
8.65385
88.0597
7.25806
34.8703
0.887574
23.5054
0.242718
10.4082
6.07143
12.0968
23.7237
7.80423
9.61123
19.5122
11.6279
47.3616
65.3398
38.2151
42.381
1.12045
6.21958
24.2513
79.3763
2.66594
58.7949
63.9133
28.7433
24.3641
3.81166
7.94675
0.854701
50.7884
1.02916
3.08725
7.5188
0.0782473
31.3594
4.31655
17.9331
0.537634
1.66667
3.37079
5.9322
42.7619
31.8386
6.58683
24.031
17.8261
4.00541
94.0256
15.2174
4.08163
1.06762
1.92926
1.33843
56.5022
8.3958
55.5
45.0549
30.6041
3.64261
9.85401
20.1705
9.81308
20.7944
1.27551
5.49662
20.6897
7.52688
13.1579
2.71698
8.5595
79.2157
24.5033
21.831
14.0288
56.7442
48.688
15.0943
31.0924
11.3137
25.4473
5.60147
59.322
16.4384
0.375235
10.2857
29.878
19.4757
1.60256
0.770218
55.5
1.28824
3.96476
4.46097
6.96296
44.8161
18.3427
37.1287
7.22222
32.4111
36.8088
9.34256
41.7476
1.42857
5.63798
1.64835
43.7855
7.86026
3.62117
44.3781
24.4635
65.6761
20.3927
30.303
13.7931
10.3982
5.55556
30.6306
21.6129
15.6069
80.7531
4.2328
20.4082
9.09091
1.72414
12.1659
6.40244
3.62239
17.7936
11.7647
64.9007
41.115
8.39416
6.27451
7.58929
32.2684
80.9917
7.48175
26.8908
4.84581
24.2308
19.7895
6.01504
52.1676
1.81818
6.66667
0.416667
11.6981
33.5449
22.6415
1.14679
10.756
35.4992
23.7272
41.7085
51.8681
17.8817
1.35501
19.4867
32.7025
31.5217
39.6179
2.33236
11.8392
10.7692
28.1972
1.5855
32.7315
9.51025
21.8519
4.83619
0.465116
2.25035
1.23457
4.01606
17.6856
13.7472
57.9732
34.0289
17.0984
0.361991
31.4126
5.91398
46.0055
20.5714
22.0408
33.0189
10.0121
11.0599
0.70922
6.96798
7.08955
3.64372
31.405
23.3141
5.38462
39.2276
15.8416
11.0048
77.7358
12.7907
19.2607
51.7213
56.0811
25.6997
20.6311
80.9838
8.37989
28.4289
8.03783
9.18544
3.92857
4.91803
81.746
31.4324
10.0503
2.39362
35.3612
0.527983
35.1779
2.93132
43.1544
24.1979
23.4343
1.05062
17.0759
19.5245
62.8866
23.4043
2.31788
19.6629
3.48101
32.3676
68.8889
12.8342
78.5897
19.1729
0.802497
76.3407
25.0518
52.324
38.3788
16.0069
31.2883
1.86567
19.8113
2.65957
12.2066
22.2222
18.9227
5.75916
8.33333
37.2881
13.7387
37.9771
19.6237
31.5789
2.15219
71.4344
29.7872
54.9072
9.81183
30.3167
48.4581
4.61538
55.528
6.89046
63.9614
43.1918
7.64526
3.3367
22.8106
91.7808
69.8113
9.4697
66.0305
65.0718
4.31472
50.6944
15.6463
12.3596
5.01253
63.2979
10.5431
6.75759
26.8293
14.9138
21.9101
0.434783
2.97483
61.9048
3.88577
6.4133
4.04412
27.0751
24.7899
14.1192
80.0554
23.382
5.85278
3.23508
6.57143
26.7493
2.50737
68.4755
1.33779
7.7381
24.1252
23.2727
10.7143
31.875
47.6744
5.85987
3.15789
40.8104
5.56553
1.39958
30.6667
11.8852
57.069
50
4.44444
1.07527
43.8735
37.395
17.9148
0.468384
20.3746
13.3333
67.3469
11.1594
14.4944
17.3776
41.7323
57.7465
24.4411
16.4141
33.0979
20.2985
23.3533
32.2293
44.0083
35.6164
2.26501
15.1316
2.49221
11.5331
27.8101
26.4865
14.4836
49.5495
3.46964
19.26
34.1513
6.54545
3.53982
20.085
47.5241
11.6495
60.8099
2.4
0.486224
16.1435
6.31912
1.63666
29.6662
22.6333
8.09372
28.6066
10.8053
18.6215
74.6518
17.5879
29.5463
51.7672
70.7062
5.46875
1.1889
29.7222
24.2704
35.8065
4.42943
1.7094
0.775194
6.45161
61.0619
32.7519
14.3437
63.4945
38.2682
69.0909
12
28.5199
54.3981
7.19101
17.2078
12.069
6.8
38.4615
21.2355
13.8983
6.38889
27.7457
8.23045
17.6471
15.2416
0.840336
3.4202
6.26566
1.42248
84.6676
13.6525
1.33038
37.8425
9.73631
3.53535
14.9845
44.198
0.738007
2.17391
55.132
17.614
46.206
0.214823
82.0569
8.87574
14.3975
7.98611
30.1818
2.11268
0.758534
31.839
32.6498
8.74439
15.7459
1.38889
9.59302
29.1367
3.52423
41.5652
9.66981
8.05153
10.3371
34.7418
51.1278
22.408
7.73686
16.895
48.062
20.8729
15.1371
9.05797
6.25
12.999
25.9965
7.23514
11.8483
84.5217
41.2429
7.91075
11.4192
0.847458
51.0619
3.50877
3.76344
5.23256
10.8761
27.3292
25.4296
8.23666
30.6931
42.0601
13.3721
4.46686
10.6383
20.4986
5.01931
43.824
22.2836
1.3986
3.40909
0.716846
3.06513
14.2857
44.4248
6.77686
1.67866
0.515464
1.37741
2.25
8.21918
2.44186
32.6807
90.7895
3.28947
9.28962
3.98482
19.7531
0.932836
2.1978
26.5306
2.60116
0.262985
21.1068
36.3636
1.36674
4.70085
17.6892
12.3134
20.4878
9.26518
1.15321
0.84507
28.7671
5.8651
3.30033
23.5065
100
5.45455
1.85529
10.7937
100
5.82707
42.1053
37.3913
6.94006
49.2462
25.2451
41.1899
4.38596
1.63488
10.9262
4.84171
9.07928
18.5345
100
2.83554
14.7465
0.708383
3.28358
52.7211
3.53053
13.7931
0.898204
7.28346
74.7423
1.0101
6.08108
2.09924
12.6984
0.294985
16.3934
11.0818
59.8039
36.2637
8.10313
12.1094
41.9014
24.5791
6.66667
43.4395
8.92465
0.89153
8.80829
20.9974
3.04688
17.619
0.897436
13.9503
26.489
8.86427
1.73333
0.25641
71.0864
1.53846
23.1111
0.647482
67.5057
5.91039
13.3333
0.847458
21.3559
4.02299
39.0071
1.17925
19.4444
63.522
61.8605
0.282486
39.4366
49.5968
69.4323
2.3753
20.1389
45.4301
26.6667
6.66667
1.16279
7.39645
14.9111
7.83898
4.1841
10.9572
0.818331
2.74725
24.2188
0.21978
75.1908
10.8696
22.1519
2.23048
6.72269
22.0183
25.0825
81.7352
18.3926
6.5548
28.6822
11.811
3.31588
5.43735
7.89474
4.47154
3.42742
39.2361
1.66074
7.28155
11.165
33.753
8.63309
0.23753
26.2745
25.7348
0.970874
4.4586
1.6129
6.62385
2.9703
1.30152
19.4969
0.383142
0.589391
0.389105
42.2768
6.03675
1.43885
4.26966
1.4574
9.0312
0.956284
20.4473
14.2188
4.39024
4.36105
30.7692
0.2331
9.30233
2.72727
0.952381
0.68306
15.1967
17.5743
8.83534
68.1081
3.11891
1.88324
7.07071
29.0993
24.5192
67.5
15.1163
38.4926
34.635
10.1796
2.14765
9.00901
25.9791
1.87668
1.58228
5.27578
14.2285
27.1984
20.1005
39.0785
0.77821
4.78261
84.8708
8.41837
3.28467
0.181159
0.738916
21.843
70.948
18.8889
1.36364
1.50801
49.0566
31.4685
9.02527
1.21359
13.9313
5.57029
34.443
79.646
78.4038
1.45985
0.767754
0.71599
80.5369
81.4516
27.4457
39.0764
100
0.242131
6.10119
46.9741
6.09982
43.1937
27.7372
3.4188
0.428571
54.4928
1.92771
0.299401
7.44501
6.53495
42
3.64465
3.05755
15.4023
0.131579
2.72727
0.625782
6.45161
15.5203
64.7368
7.36342
38.3764
28.0597
33.9499
16.6667
8.22199
10.5263
4.72868
1.2
56.1972
0.436205
6.90909
12.0482
6.37363
10.6138
10.5263
4.30464
20.1227
0.571429
31.6017
14.9793
10.5809
48.3483
25.2315
46.6019
[truncated: 3,950 more rows]

## Sheet: Figure3D
	A	G	I	L	V	F	M	C	P	Y	T	S	W	N	Q	K	D	E	H	R
Destabilized	-0.0697	0.360748	-0.01576	-0.15075	-0.09686	-0.21422	-0.0331	-0.13442	0.142118	-0.26683	0.230939	-0.2921	0.03881	-0.05377	-0.06825	0.004534	0.120769	0.148993	-0.12767	-0.18136
Stabilized	-0.19349	0.022996	0.069654	-0.09792	-0.1604	0.450369	-0.01535	-0.35424	-0.25316	0.578333	-0.06301	0.055794	0.061298	-0.01926	-0.16472	0.15184	0.117019	0.083225	0.048255	0.348458

## Sheet: Figure3F
	Control		SFPQ		SRSF1
	DMSO	Lipoamide	DMSO	Lipoamide	DMSO	Lipoamide
Replicate 1	76.2097	0	90.6883	47.3171	100	96.9072
Replicate 2	95.5414	0.52356	96.1039	46.9799	89.1089	87.8049
Replicate 3	94.2857	5.66038	93.6275	50.5263	77.5194	91.1504
Mean	88.6789	2.06131	93.4732	48.2744	88.8761	91.9542
Standard deviation	10.8169	3.12786	2.71111	1.95748	11.2421	4.60409
