# Supplementary material for: Small-molecule dissolution of stress granules by redox modulation benefits ALS models
Source: Nat Chem Biol. 2025 May 14;21(10):1577–88. doi: 10.1038/s41589-025-01893-5 (PMC12463676; doi:10.1038/s41589-025-01893-5)
Supplement: Supplementary file 7 — Statistical source data. [file 41589_2025_1893_MOESM7_ESM.xlsx]

## Sheet: Figure4C
	Complete	-Met +Met Control	-Met +AHA	Complete	-Met +Met SFPQ	-Met +AHA
Replicate 1	96.9466	88.1356	62.0438	85.7988	84.0708	91.7355
Replicate 2	90.8333	93.2331	65.4135	93.3333	85.2174	95.8333
Replicate 3	95.3704	94.2623	64.3478	94.9153	89.6907	94.2623
Mean	94.3834	91.877	63.9351	91.3491	86.3263	93.9437
Standard deviation	3.17387	3.28076	1.72237	4.87136	2.96954	2.06739
