# Supplementary material for: Small-molecule dissolution of stress granules by redox modulation benefits ALS models
Source: Nat Chem Biol. 2025 May 14;21(10):1577–88. doi: 10.1038/s41589-025-01893-5 (PMC12463676; doi:10.1038/s41589-025-01893-5)
Supplement: Supplementary file 8 — Statistical source data. [file 41589_2025_1893_MOESM8_ESM.xlsx]

## Sheet: Figure5B
	Unstressed		Arsenite
	DMSO	Lipoamide	DMSO	Lipoamide
Replicate 1		1.33344	0.585553	1.4513
Replicate 2		1.39516	0.50453	1.09167
Replicate 3		1.1647	0.691558	1.40781
Mean	[1]	1.29777	0.59388	1.31693
Standard deviation		0.1193	0.0937916	0.196288

## Sheet: Figure5C
Time (s)		-10	-9	-8	-7	-6	-5	-4	-3	-2	-1	0	1	2	3	4	5	6	7	8	9	10	11	12	13	14	15	16	17	18	19	20	21	22	23	24	25	26	27	28	29	30	31	32	33	34	35	36	37
DMSO	Mean	1	0.9991	0.99144	0.99812	0.99322	0.9932	0.98432	0.99498	0.98826	0.99382	0.70928	0.88086	0.93402	0.95294	1.00436	1.15164	1.2427	1.32168	1.45536	1.53208	1.59676	1.72214	1.7701	1.80814	1.89452	1.98314	1.97456	2.0596	2.0172	2.0481	2.14736	2.16106	2.17616	2.2111	2.11712	2.1811	2.11986	2.12638	2.174	2.17198	2.29474	2.19146	1.9112	1.90027	1.8375	1.88752	1.90455	1.82405
	Standard deviation	0	0.0345236	0.0107211	0.0315233	0.0244591	0.0215926	0.0337979	0.0225441	0.0200535	0.0334678	0.0295474	0.0267116	0.0239217	0.0341305	0.050854	0.0523088	0.107711	0.173373	0.179329	0.178915	0.270987	0.336335	0.357563	0.418802	0.441537	0.541464	0.55399	0.549532	0.63657	0.664326	0.718311	0.714418	0.762725	0.792716	0.753995	0.818316	0.808254	0.78517	0.850893	0.901582	0.960731	0.941224	0.767042	0.775438	0.676364	0.696976	0.802098	0.720223
Lipoamide	Mean	1	1.00116	1.01596	0.9999	1.0026	1.02396	1.02223	1.00677	0.997986	0.993857	0.741029	0.942729	0.9898	1.09201	1.29246	1.5073	1.70409	1.90126	2.17239	2.53421	2.76136	2.94597	3.24593	3.49814	3.67484	3.90559	4.13583	4.34326	4.40687	4.63757	4.73916	4.83474	5.04369	5.21071	5.27531	5.30557	5.49953	5.7817	5.74956	5.98464	5.92617	5.97317	5.7995	5.94886	5.99173	6.24736	6.3442	6.38926
	Standard deviation	0	0.0202998	0.0243599	0.0170963	0.0269024	0.0254978	0.0307283	0.0340636	0.0220541	0.0212124	0.0582017	0.0514255	0.0579361	0.0785262	0.138528	0.197456	0.253626	0.334882	0.47679	0.626892	0.730384	0.81544	0.872082	1.03345	1.09182	1.24809	1.32834	1.48893	1.49094	1.69555	1.52283	1.67717	1.84583	1.91998	1.86754	1.85326	1.95142	2.1345	2.06841	2.29803	2.14924	2.17627	2.07314	2.13182	2.28898	2.30703	2.3639	2.39966
[truncated: 52 more columns]

## Sheet: Figure5D
Time (s)		-10	-9	-8	-7	-6	-5	-4	-3	-2	-1	0	1	2	3	4	5	6	7	8	9	10	11	12	13	14	15	16	17	18	19	20	21	22	23	24	25	26	27	28	29	30	31	32	33	34	35	36	37
DMSO	Mean	1	0.9991	0.99144	0.99812	0.99322	0.9932	0.98432	0.99498	0.98826	0.99382	0.70928	0.88086	0.93402	0.95294	1.00436	1.15164	1.2427	1.32168	1.45536	1.53208	1.59676	1.72214	1.7701	1.80814	1.89452	1.98314	1.97456	2.0596	2.0172	2.0481	2.14736	2.16106	2.17616	2.2111	2.11712	2.1811	2.11986	2.12638	2.174	2.17198	2.29474	2.19146	1.9112	1.90027	1.8375	1.88752	1.90455	1.82405
	Standard deviation	0	1.03362	1.00216	1.02964	1.01768	1.01479	1.01812	1.01752	1.00831	1.02729	0.738827	0.907572	0.957942	0.98707	1.05521	1.20395	1.35041	1.49505	1.63469	1.711	1.86775	2.05847	2.12766	2.22694	2.33606	2.5246	2.52855	2.60913	2.65377	2.71243	2.86567	2.87548	2.93888	3.00382	2.87111	2.99942	2.92811	2.91155	3.02489	3.07356	3.25547	3.13268	2.67824	2.67571	2.51386	2.5845	2.70665	2.54427
Lipoamide	Mean	1	1.00116	1.01596	0.9999	1.0026	1.02396	1.02223	1.00677	0.997986	0.993857	0.741029	0.942729	0.9898	1.09201	1.29246	1.5073	1.70409	1.90126	2.17239	2.53421	2.76136	2.94597	3.24593	3.49814	3.67484	3.90559	4.13583	4.34326	4.40687	4.63757	4.73916	4.83474	5.04369	5.21071	5.27531	5.30557	5.49953	5.7817	5.74956	5.98464	5.92617	5.97317	5.7995	5.94886	5.99173	6.24736	6.3442	6.38926
	Standard deviation	0	1.02146	1.04032	1.017	1.0295	1.04945	1.05296	1.04083	1.02004	1.01507	0.79923	0.994154	1.04774	1.17054	1.43098	1.70476	1.95771	2.23614	2.64918	3.16111	3.49174	3.76141	4.11801	4.53159	4.76666	5.15368	5.46417	5.83219	5.89781	6.33312	6.26199	6.51191	6.88952	7.1307	7.14285	7.15883	7.45095	7.9162	7.81797	8.28267	8.07541	8.14944	7.87264	8.08068	8.28071	8.55439	8.7081	8.78892
[truncated: 52 more columns]

## Sheet: Figure5E
	Unstressed		Arsenite
	DMSO	Lipoamide	DMSO	Lipoamide
Replicate 1		1.09027	0.0567774	0.479565
Replicate 2		1.23229	0.0528517	0.572238
Mean	[1]	1.16128	0.0548146	0.525901
Standard deviation		0.1193	0.0937916	0.196288
