# Supplementary material for: Small-molecule dissolution of stress granules by redox modulation benefits ALS models
Source: Nat Chem Biol. 2025 May 14;21(10):1577–88. doi: 10.1038/s41589-025-01893-5 (PMC12463676; doi:10.1038/s41589-025-01893-5)
Supplement: Supplementary file 9 — Statistical source data. [file 41589_2025_1893_MOESM9_ESM.xlsx]

## Sheet: Figure6A
	Arsenite -		Arsenite +
	DMSO	Lipoamide	DMSO	Lipoamide
Replicate 1	19.5436	24.0185	3.93829	17.9719
Replicate 2	24.5556	25.3211	4.54671	18.7274
Replicate 3	15.8642	19.8927	4.06621	13.124
Mean	19.9878	23.0774	4.18374	16.6078
Standard Deviation	4.36269	2.83391	0.320781	3.04059

## Sheet: Figure6D
Distal	DMSO	Lipoamide	DMSO		Proximal	DMSO	Lipoamide	b
Replicate 1	0.11211	1.98947	1.93401		Replicate 1	1.29305	2.7901
Replicate 2	0.706952	1.37541			Replicate 2	1.18268	1.68987
Replicate 3	0.817316	0.977473			Replicate 3	1.76427	1.76452	1.23736
Replicate 4	0.235734	1.46768	1.505		Replicate 4	0.951683	1.67392
Replicate 5	1.04832	1.57685			Replicate 5	0.951791	1.89057	2.64036
Replicate 6	1.04821	1.90905	2.71066		Replicate 6	1.88789	2.02911	1.76228
Mean	0.66144	1.54932	2.04989		Mean	1.33856	1.97301	1.88
Standard deviation	0.40215	0.370895	0.611126		Standard deviation	0.40215	0.422059	0.708874

## Sheet: Figure6E
		With aggregate	Without aggregate	%	Standard error of proportion
DMSO		171	59	0.743478	0.028796
R-(+)-LA	1.0mM	49	63	0.4375	0.046875
	1.5mM	44	69	0.389381	0.0458705
	2.0mM	23	86	0.211009	0.0390817
S-(−)-LA	1.5mM	30	86	0.258621	0.0406558
	2.0mM	24	83	0.224299	0.0403245

## Sheet: Figure6F
		Replicate 1	Replicate 1	Replicate 1	Replicate 1	Mean	Standard deviation
eGFP	DMSO	0.929	0.861	0.929	0.951	0.9175	0.0390683
	Lipoic acid	0.897	0.999	0.999	0.897	0.948	0.0588897
WT FUS	DMSO	0.329	0.537	0.665	0.381	0.478	0.152818
	Lipoic acid	0.408	0.492	0.577	0.406	0.47075	0.0813854
FUS P525L	DMSO	0.645	0.595	0.643	0.645	0.632	0.0246847
	Lipoic acid	0.836	0.818	0.701	0.877	0.808	0.0754851
FUS R521C	DMSO	0.446	0.597	0.296	0.397	0.434	0.125334
	Lipoic acid	0.836	0.929	0.809	0.814	0.847	0.0559106
WT TDP-43	DMSO	0.31	0.5	0.422	0.302	0.3835	0.0950421
	Lipoic acid	0.483	0.625	0.611	0.688	0.60175	0.0859588
TDP-43 M337V	DMSO	0.109	0.222	0.139	0.159	0.15725	0.0478078
	Lipoic acid	0.526	0.417	0.294	0.257	0.3735	0.12253
