# Supplementary material for: Small-molecule dissolution of stress granules by redox modulation benefits ALS models
Source: Nat Chem Biol. 2025 May 14;21(10):1577–88. doi: 10.1038/s41589-025-01893-5 (PMC12463676; doi:10.1038/s41589-025-01893-5)
Supplement: Supplementary file 10 — Statistical source data. [file 41589_2025_1893_MOESM10_ESM.xlsx]

## Sheet: FigureED1B
Compound	Z score	Rank
PROCHLORPERAZINE EDISYLATE	2.23994	1
LEVALBUTEROL HYDROCHLORIDE	3.42575	2
CEFTAZIDIME	3.48552	3
METHSUXIMIDE	3.82264	4
EUCATROPINE HYDROCHLORIDE	4.15855	5
ETODOLAC	4.21512	6
ERYTHRITOL	4.58022	7
ARMODAFINIL	4.65499	8
ACEXAMIC ACID	4.79661	9
BISOPROLOL FUMARATE	4.88324	10
TEGASEROD MALEATE	4.89549	11
SPIRAMYCIN	4.94584	12
BITOSCANATE	4.95949	13
MELPERONE HYDROCHLORIDE	5.0904	14
NORFLOXACIN	5.20785	15
TARTARIC ACID (L)	5.27138	16
FLUMETHAZONE PIVALATE	5.31593	17
TODRALAZINE HYDROCHLORIDE	5.32577	18
CARSALAM	5.40878	19
CARBENOXOLONE SODIUM	5.43131	20
METHYLPHENIDATE HYDROCHLORIDE	5.50219	21
GRISEOFULVIN	5.50936	22
ALRESTATIN	5.56221	23
ENALAPRIL MALEATE	5.59322	24
ETHAMBUTOL HYDROCHLORIDE	5.78603	25
OLTIPRAZ	5.79125	26
FIROCOXIB	5.81104	27
AMPIROXICAM	5.91109	28
TOLFENAMIC ACID	6.01988	29
RETINYL PALMITATE	6.07339	30
ENALAPRILAT	6.08718	31
PREDNISOLONE ACETATE	6.13218	32
LANSOPRAZOLE	6.1781	33
BETAMETHASONE 17,21-DIPROPIONATE	6.28971	34
ESZOPICLONE	6.3269	35
ALMOTRIPTAN	6.40913	36
PROCARBAZINE HYDROCHLORIDE	6.46762	37
FOMEPIZOLE HYDROCHLORIDE	6.47993	38
FENTHION	6.53916	39
LEVCYCLOSERINE	6.60983	40
ETHYNODIOL DIACETATE	6.64923	41
CINCHONIDINE	6.6558	42
FLUTAMIDE	6.6992	43
RACTOPAMINE HYDROCHLORIDE	6.70952	44
ADAPALENE	6.78122	45
ROXARSONE	6.79299	46
ALCLOMETAZONE DIPROPIONATE	6.83914	47
NEFOPAM	6.85961	48
CHOLECALCIFEROL	6.87504	49
GUANIDINE HYDROCHLORIDE	6.88736	50
CYCLOPHOSPHAMIDE	6.90823	51
OMEGA-3-ACID ESTERS (EPA shown)	6.98683	52
ETHISTERONE	7.02826	53
BENZYDAMINE HYDROCHLORIDE	7.06396	54
HYDROCORTISONE PHOSPHATE TRIETHYLAMINE	7.07064	55
KETOROLAC TROMETHAMINE	7.07125	56
FLUNARIZINE HYDROCHLORIDE	7.07243	57
ERDOSTEINE	7.08347	58
CEFDINIR	7.09183	59
CLINDAMYCIN HYDROCHLORIDE	7.09224	60
METHAPYRILENE HYDROCHLORIDE	7.09587	61
THIOTEPA	7.09817	62
THIAMPHENICOL	7.10761	63
STREPTOZOSIN	7.1512	64
METAPROTERENOL	7.26841	65
IDEBENONE	7.31038	66
ETHAMIVAN	7.32131	67
AFALANINE	7.34035	68
FIPEXIDE HYDROCHLORIDE	7.35634	69
DOBUTAMINE HYDROCHLORIDE	7.3756	70
FAMOTIDINE	7.37737	71
OROTIC ACID	7.39382	72
ISAXONINE	7.40558	73
CEFUROXIME SODIUM	7.41578	74
THALIDOMIDE	7.43054	75
PAROMOMYCIN SULFATE	7.44835	76
ACTARIT	7.45708	77
SULFAMETER	7.48755	78
MILRINONE	7.48993	79
NIMODIPINE	7.51229	80
TRIMIPRAMINE MALEATE	7.59154	81
OXCARBAZEPINE	7.63228	82
CLOZAPINE	7.64508	83
CHLORAMPHENICOL	7.6456	84
CHLOROCRESOL	7.66236	85
BARBITAL	7.6667	86
AKLOMIDE	7.71564	87
MEBEVERINE HYDROCHLORIDE	7.82711	88
NALTREXONE HYDROCHLORIDE	7.83013	89
MESTRANOL	7.88216	90
FENIPENTOL	7.90098	91
NITROMIDE	7.90214	92
ALFUZOSIN HYDROCHLORIDE	7.91055	93
KETOTIFEN FUMARATE	7.919	94
MEQUINOL	7.9233	95
LOBELINE HYDROCHLORIDE	7.98548	96
RONIDAZOLE	8.01246	97
THIOPENTAL SODIUM	8.01907	98
TRANYLCYPROMINE SULFATE	8.02609	99
ENROFLOXACIN	8.02675	100
TUAMINOHEPTANE SULFATE	8.02764	101
PROCAINE HYDROCHLORIDE	8.03654	102
CYACETACIDE	8.0641	103
DOXAPRAM HYDROCHLORIDE	8.06764	104
ABACAVIR SULFATE	8.08131	105
IDRAMANTONE	8.09024	106
OXYCLOZANIDE	8.14695	107
ACETARSOL	8.1639	108
MINAPRINE HYDROCHLORIDE	8.17534	109
SODIUM TETRADECYL SULFATE	8.20177	110
AZILSARTAN KAMEDOXOMIL	8.23736	111
FENCLONINE	8.2615	112
ZOLMITRIPTAN	8.28512	113
CARBACHOL	8.35934	114
OCTOPAMINE HYDROCHLORIDE	8.38498	115
DEFERIPRONE	8.39734	116
QUINETHAZONE	8.40884	117
DIFLOXACIN HYDROCHLORIDE	8.41479	118
CAPECITABINE	8.45431	119
SILIBININ	8.45581	120
HYCANTHONE	8.45879	121
HALAZONE	8.45981	122
GABAPENTIN	8.4784	123
METHYLERGONOVINE MALEATE	8.52928	124
ITOPRIDE HYDROCHLORIDE	8.53693	125
NITRENDIPINE	8.57063	126
THONZYLAMINE HYDROCHLORIDE	8.58032	127
ALVERINE CITRATE	8.59971	128
CHLORMIDAZOLE	8.60086	129
VIOMYCIN SULFATE	8.63666	130
HYDROXYUREA	8.68033	131
MEPHENESIN	8.68119	132
GABOXADOL HYDROCHLORIDE	8.70147	133
SACCHARIN	8.75669	134
SULFACHLORPYRIDAZINE	8.7764	135
GLUCOSAMINE HYDROCHLORIDE	8.79464	136
BROMOPRIDE	8.81641	137
TROSPIUM CHLORIDE	8.81771	138
TOLAZOLINE HYDROCHLORIDE	8.81887	139
PROBUCOL	8.82544	140
PARACHLOROPHENOL	8.82902	141
CEFAMANDOLE SODIUM	8.84824	142
VANCOMYCIN HYDROCHLORIDE	8.85772	143
CARGLUMIC ACID	8.90053	144
CHLORMEZANONE	8.90719	145
SULFAGUANIDINE	8.91505	146
D-(+)-MALTOSE	8.92205	147
OLMESARTAN MEDOXOMIL	8.92773	148
TILMICOSIN	8.93657	149
GALANTAMINE	8.95342	150
PAZUFLOXACIN MESYLATE	8.95686	151
HYDRASTINE (1R, 9S)	8.96695	152
URAPIDIL HYDROCHLORIDE	8.97115	153
BISOCTRIZOLE	8.98708	154
BRINZOLAMIDE	8.99413	155
CHLOROTHIAZIDE	8.99805	156
PHENOTHIAZINE	9.00436	157
FLUTICASONE PROPIONATE	9.00644	158
IOVERSOL	9.01946	159
CEFOXITIN SODIUM	9.04473	160
VIGABATRIN	9.10075	161
CEFTIOFUR HYDROCHLORIDE	9.10365	162
DIXANTHOGEN	9.10516	163
PIPERIDOLATE HYDROCHLORIDE	9.12322	164
CICLOPIROX OLAMINE	9.13817	165
SALSALATE	9.19414	166
BURAMATE	9.20174	167
CASANTHRANOL [cascaroside A shown]	9.21015	168
NALBUPHINE HYDROCHLORIDE	9.21056	169
ANISODAMINE HYDROBROMIDE	9.22064	170
DISOPYRAMIDE PHOSPHATE	9.23221	171
IOXILAN	9.23334	172
OXYBUTYNIN CHLORIDE	9.25045	173
CITALOPRAM HYDROBROMIDE	9.25371	174
CLEMIZOLE HYDROCHLORIDE	9.28869	175
ETHYL PARABEN	9.29698	176
DYPHYLLINE	9.3342	177
EDOXUDINE	9.33567	178
CYTISINE	9.36092	179
DESONIDE	9.37394	180
PROADIFEN HYDROCHLORIDE	9.39492	181
ALENDRONATE SODIUM	9.41017	182
TILETAMINE HYDROCHLORIDE	9.41491	183
FLUDROCORTISONE ACETATE	9.42041	184
CLIMBAZOLE	9.42414	185
TRIFLUOPERAZINE HYDROCHLORIDE	9.43378	186
LEVOBUNOLOL HYDROCHLORIDE	9.43595	187
CARBARSONE	9.45738	188
FURALTADONE	9.45828	189
QUININE SULFATE	9.47407	190
THIABENDAZOLE	9.47726	191
FEXOFENADINE HYDROCHLORIDE	9.50202	192
PHENACETIN	9.51959	193
MODAFINIL	9.57143	194
VALACYCLOVIR HYDROCHLORIDE	9.58116	195
SUMATRIPTAN SUCCINATE	9.58888	196
RIVASTIGMINE TARTRATE	9.60573	197
HYDROCORTISONE VALERATE	9.61373	198
RANITIDINE HYDROCHLORIDE	9.6279	199
MANGAFODIPIR TRISODIUM	9.64695	200
DIETHYLTOLUAMIDE	9.65605	201
FLUCYTOSINE	9.65708	202
PROBENECID	9.68253	203
ACEBUTOLOL HYDROCHLORIDE	9.68434	204
SENNOSIDE A	9.69333	205
PIZOTYLINE MALATE	9.73797	206
HYOSCYAMINE	9.74509	207
ZALCITABINE	9.76311	208
TRIFLURIDINE	9.80753	209
TOLBUTAMIDE	9.80933	210
ALTRETAMINE	9.8502	211
SISOMICIN SULFATE	9.85873	212
MEFENAMIC ACID	9.86158	213
NEFAZODONE HYDROCHLORIDE	9.8688	214
METHSCOPOLAMINE BROMIDE	9.8744	215
GALLAMINE TRIETHIODIDE	9.88343	216
MONTELUKAST SODIUM	9.8904	217
RUTIN	9.89333	218
DIACERIN	9.89927	219
ETHYL VANILLIN	9.90986	220
TADALAFIL	9.91392	221
ISOFLUPREDONE ACETATE	9.9162	222
RETINYL ACETATE	9.92894	223
CLOFIBRIC ACID	9.93811	224
PYRETHRINS	9.93941	225
AZELAIC ACID	9.9606	226
MEPHENYTOIN	9.97663	227
CEFTRIAXONE SODIUM TRIHYDRATE	9.99001	228
PRIMAQUINE PHOSPHATE	10.0042	229
ERGOCALCIFEROL	10.0287	230
GLUTATHIONE	10.036	231
ETHOSUXIMIDE	10.093	232
2-THIOURACIL	10.0992	233
NIZATIDINE	10.1149	234
ANISINDIONE	10.1211	235
CEFPIRAMIDE	10.1467	236
SULISOBENZONE	10.1474	237
BALSALAZIDE DISODIUM	10.162	238
EXALAMIDE	10.163	239
CYROMAZINE	10.1688	240
RIBOSTAMYCIN SULFATE	10.1694	241
CANDESARTAN CILEXTIL	10.1936	242
TRIAMCINOLONE ACETONIDE	10.2165	243
PAPAVERINE HYDROCHLORIDE	10.2207	244
CIPROFLOXACIN	10.2548	245
PRULIFLOXACIN	10.2668	246
LORGLUMIDE SODIUM	10.2714	247
SODIUM GLUCONATE	10.2962	248
CIPROFIBRATE	10.3017	249
BETAXALOL HYDROCHLORIDE	10.3074	250
CAPSAICIN	10.3194	251
ETHAVERINE HYDROCHLORIDE	10.3806	252
FELBINAC	10.3954	253
IMATINIB	10.4637	254
OXYBENZONE	10.4709	255
BUSPIRONE HYDROCHLORIDE	10.4758	256
CHLORAMINE-T	10.4808	257
TRIMETHADIONE	10.4912	258
HYDROXYCHLOROQUINE SULFATE	10.4968	259
BENDROFLUMETHIAZIDE	10.5225	260
CINNARAZINE	10.5365	261
APRAMYCIN SULFATE	10.5555	262
ONDANSETRON	10.5599	263
TRANEXAMIC ACID	10.5759	264
DIPERODON HYDROCHLORIDE	10.5925	265
OXOLAMINE CITRATE	10.6285	266
HISTAMINE DIHYDROCHLORIDE	10.6365	267
NAFTIFINE HYDROCHLORIDE	10.6761	268
CARBAMAZEPINE	10.6928	269
CARBOPLATIN	10.7172	270
ACESULFAME POTASSIUM	10.7327	271
PIRENPERONE	10.7351	272
ETHIONAMIDE	10.7386	273
SULFATHIAZOLE	10.7626	274
PHYSOSTIGMINE SALICYLATE	10.7637	275
PHENELZINE SULFATE	10.8072	276
ADELMIDROL	10.8183	277
FENACLON	10.8211	278
LEVOMENTHOL	10.8298	279
CARMUSTINE	10.8322	280
CHLOROBUTANOL	10.8391	281
NORETHINDRONE ACETATE	10.8441	282
BEZAFIBRATE	10.8757	283
PROPOXYCAINE HYDROCHLORIDE	10.879	284
DICLORALUREA	10.8796	285
PRANOPROFEN	10.8849	286
INDAPAMIDE	10.9036	287
BENZETHONIUM CHLORIDE	10.9208	288
NITROFURAZONE	10.9228	289
ENOXOLONE	10.9335	290
BUFEXAMAC	10.9338	291
TETRACAINE HYDROCHLORIDE	10.9412	292
CHLORQUINALDOL	10.9465	293
FINASTERIDE	10.9889	294
TROPICAMIDE	10.9906	295
TRIMETHOPRIM	10.9919	296
PROMAZINE HYDROCHLORIDE	11.0006	297
ATRACURIUM BESYLATE	11.0059	298
GLICLAZIDE	11.0213	299
SELEGILINE HYDROCHLORIDE	11.052	300
RAMIPRIL	11.0813	301
ERYTHROMYCIN	11.0816	302
THIOTHIXENE	11.1155	303
BEMOTRIZINOL	11.1333	304
SCOPOLAMINE HYDROBROMIDE	11.1355	305
CLOBETASOL PROPIONATE	11.138	306
SULFACETAMIDE	11.1381	307
CETIRIZINE HYDROCHLORIDE	11.1453	308
DOXYLAMINE SUCCINATE	11.1694	309
DICLAZURIL	11.1814	310
ALPRENOLOL	11.1875	311
ESTRADIOL	11.2031	312
FOMEPIZOLE	11.2275	313
FENOFIBRATE	11.2558	314
PROCODAZOLE	11.2673	315
SODIUM PHENYLACETATE	11.2744	316
BENZONATATE	11.2782	317
ANTHRALIN	11.3024	318
BEKANAMYCIN SULFATE	11.3044	319
NICOTINE BITARTRATE	11.3059	320
NONOXYNOL-9	11.3117	321
METHOPRENE (S)	11.3219	322
ORPHENADRINE CITRATE	11.3361	323
PEFLOXACINE MESYLATE	11.3419	324
TROXERUTIN	11.349	325
TIAPRIDE HYDROCHLORIDE	11.3622	326
CLARITHROMYCIN	11.3724	327
GENISTEIN	11.3798	328
NAFRONYL OXALATE	11.3821	329
SOLIFENACIN SUCCINATE	11.3948	330
NIACINAMIDE	11.4274	331
DICUMAROL	11.4345	332
TOLTRAZURIL	11.4464	333
PHENOLPHTHALEIN	11.4478	334
IBUPROFEN	11.4521	335
DERACOXIB	11.4549	336
IOPANIC ACID	11.4697	337
PREGABALIN	11.4938	338
PARGYLINE HYDROCHLORIDE	11.5116	339
VALSARTAN	11.5244	340
NITROFURANTOIN	11.5283	341
NADIDE	11.5621	342
METHYLATROPINE NITRATE	11.5691	343
DIOSMIN	11.5776	344
MILNACIPRAN HYDROCHLORIDE	11.5989	345
MESNA	11.6003	346
PANTOPRAZOLE	11.6128	347
AZTREONAM	11.6287	348
IPROHEPTINE	11.6328	349
ATROPINE SULFATE	11.658	350
BENZYL BENZOATE	11.6587	351
METHYSERGIDE MALEATE	11.6613	352
OXEDRINE	11.668	353
LEVONORGESTREL	11.6697	354
BETAMETHASONE ACETATE	11.6819	355
SUCRALFATE	11.6899	356
PREGNENOLONE	11.6977	357
DESVENLAFAXINE SUCCINATE	11.7303	358
AJMALINE	11.7558	359
BENZOIC ACID	11.7659	360
DONEPEZIL HYDROCHLORIDE	11.777	361
SULFADIMETHOXINE	11.8042	362
GLIMEPIRIDE	11.8105	363
ENTACAPONE	11.812	364
COTININE	11.8606	365
ESTRADIOL BENZOATE	11.8642	366
ARECOLINE HYDROBROMIDE	11.9284	367
DEBRISOQUIN SULFATE	11.9975	368
LEFLUNOMIDE	12.014	369
MECYSTEINE HYDROCHLORIDE	12.0276	370
PITAVASTATIN CALCIUM	12.0297	371
BETAMETHASONE VALERATE	12.0433	372
METARAMINOL BITARTRATE	12.0476	373
CHLORINDIONE	12.0999	374
MEXENEONE	12.1091	375
N-METHYL (-)EPHEDRINE [1R,2S]	12.1128	376
CALCIUM CHLORIDE	12.1393	377
ACETOHEXAMIDE	12.1832	378
SARAFLOXACIN HYDROCHLORIDE	12.185	379
MENBUTONE	12.1998	380
ASPIRIN	12.2032	381
CHLORINDANOL	12.2193	382
MOLSIDOMINE	12.293	383
DEXLANSOPRAZOLE	12.2998	384
SULFAMETHIZOLE	12.3725	385
CEFOPERAZONE	12.3746	386
D-PHENYLALANINE	12.3766	387
CARTEOLOL HYDROCHLORIDE	12.4115	388
CARNITINE (dl) HYDROCHLORIDE	12.4321	389
GLUTAMINE (L)	12.4652	390
BIFONAZOLE	12.4665	391
CANRENOIC ACID, POTASSIUM SALT	12.4668	392
PIROXICAM	12.468	393
ITRACONAZOLE	12.4831	394
NIMUSTINE	12.4871	395
AZATADINE MALEATE	12.4997	396
SULINDAC	12.5101	397
EDARAVONE	12.5383	398
GANCICLOVIR	12.5823	399
METHYCLOTHIAZIDE	12.6143	400
ADIPHENINE HYDROCHLORIDE	12.6258	401
XYLOSE	12.6334	402
BENFOTIAMINE	12.6354	403
ACETOHYDROXAMIC ACID	12.6759	404
PENICILLIN G POTASSIUM	12.686	405
MOXIFLOXACIN HYDROCHLORIDE	12.6944	406
DILTIAZEM HYDROCHLORIDE	12.7092	407
PENBUTOLOL SULFATE	12.7292	408
AMILORIDE HYDROCHLORIDE	12.7442	409
AMINOTHIAZOLE	12.7662	410
TROCLOSENE POTASSIUM	12.7666	411
METYRAPONE	12.7802	412
THYMOPENTIN	12.7834	413
ACEDAPSONE	12.7837	414
HEXYLENE GLYCOL	12.7877	415
MOMETASONE FUROATE	12.7902	416
DENATONIUM BENZOATE	12.7926	417
PREDNISOLONE TEBUTATE	12.8383	418
RABEPRAZOLE SODIUM	12.8437	419
TENOFOVIR	12.8766	420
ARTESUNATE	12.8973	421
IRSOGLADINE MALEATE	12.9173	422
NALOXONE HYDROCHLORIDE	12.9179	423
BUCETIN	12.9189	424
LEVODOPA	12.9371	425
ALLOPURINOL	12.9513	426
MOLINDONE HYDROCHLORIDE	12.9603	427
FENBUFEN	12.9682	428
DEXTROMETHORPHAN HYDROBROMIDE	12.9683	429
CORTISONE	12.9725	430
ISOBUTAMBEN	12.977	431
CARBADOX	12.9832	432
EUGENOL	12.9969	433
OXYTETRACYCLINE	13.0008	434
THIAMINE	13.0024	435
PENICILLAMINE	13.0042	436
METOCLOPRAMIDE HYDROCHLORIDE	13.0079	437
CARBETAPENTANE CITRATE	13.0135	438
METHOTREXATE(+/-)	13.0189	439
TOLNAFTATE	13.0675	440
ERGOTAMINE TARTRATE	13.1365	441
IBANDRONATE SODIUM	13.1379	442
SODIUM OXYBATE	13.1747	443
ELTANOLONE	13.1867	444
ACTINOQUINOL SODIUM	13.1928	445
RONNEL	13.2247	446
PENTETIC ACID	13.2275	447
PRAMOXINE HYDROCHLORIDE	13.2381	448
RETINOL	13.2418	449
ATROPINE OXIDE	13.279	450
alpha-TOCHOPHEROL	13.2913	451
LISINOPRIL	13.2919	452
AMINOHIPPURIC ACID	13.3265	453
ERYTHROMYCIN STEARATE	13.329	454
LINAGLIPTIN	13.3404	455
CEFADROXIL	13.3427	456
ALBUTEROL	13.3578	457
DOCOSANOL	13.3637	458
FAMPRIDINE	13.387	459
LOXOPROFEN	13.3898	460
NIFUROXAZIDE	13.3977	461
ELETRIPTAN HYDROBROMIDE	13.4274	462
OXINIACIC ACID	13.433	463
MOGUISTEINE	13.4354	464
GEMFIBROZIL	13.4358	465
SULFISOXAZOLE ACETYL	13.4398	466
TETRACYCLINE HYDROCHLORIDE	13.4447	467
LAMOTRIGINE	13.4479	468
TRAZODONE HYDROCHLORIDE	13.4662	469
MANNITOL	13.4699	470
TRIAMTERENE	13.4847	471
ROLITETRACYCLINE	13.5404	472
ROXITHROMYCIN	13.5457	473
CEFMETAZOLE SODIUM	13.5571	474
DIAZOXIDE	13.5654	475
BLEOMYCIN (bleomycin B2 shown)	13.5768	476
PRASUGREL	13.5874	477
AMINOGLUTETHIMIDE	13.5964	478
BEPRIDIL HYDROCHLORIDE	13.5988	479
AMIFOSTINE	13.6004	480
BETAMIPRON	13.6191	481
TRETINOIN	13.6278	482
AMBROXOL HYDROCHLORIDE	13.6382	483
DIENESTROL	13.6426	484
METHYLPREDNISOLONE SODIUM SUCCINATE	13.6498	485
QUINIDINE GLUCONATE	13.6628	486
DEHYDROCHOLIC ACID	13.6657	487
CLINAFOXACIN HYDROCHLORIDE	13.673	488
SULFAPHENAZOLE	13.6761	489
OXETHAZAINE	13.6946	490
RUFLOXACIN HYDROCHLORIDE	13.6993	491
MEPIVACAINE HYDROCHLORIDE	13.7301	492
PAMABROM	13.7332	493
ENILCONAZOLE SULFATE	13.7392	494
NEFIRACETAM	13.7452	495
METOLAZONE	13.7762	496
DEHYDROACETIC ACID	13.7813	497
DANAZOL	13.7945	498
APOMORPHINE HYDROCHLORIDE	13.804	499
PREDNISOLONE SODIUM PHOSPHATE	13.8203	500
NATEGLINIDE	13.8438	501
ALTHIAZIDE	13.8475	502
ACETAMINOSALOL	13.8693	503
CLENBUTEROL HYDROCHLORIDE	13.878	504
IODIXANOL	13.9292	505
NICARDIPINE HYDROCHLORIDE	13.9493	506
PIRENZEPINE HYDROCHLORIDE	13.9556	507
CEFTIBUTEN	13.9569	508
THEOPHYLLINE	13.97	509
FLURBIPROFEN	13.9741	510
CHLORAZANIL HYDROCHLORIDE	13.9796	511
AMPHOTERICIN B	13.9901	512
FLUDARABINE PHOSPHATE	14.0178	513
DEXTROAMPHETAMINE SULFATE	14.0448	514
EPROBEMIDE	14.046	515
COLESEVALAM HYDROCHLORIDE (high mol wt copolymer @10mg/ml)	14.0722	516
VECURONIUM BROMIDE	14.0962	517
DIMINAZENE ACETURATE	14.1113	518
DEXIBUPROFEN	14.1285	519
PIPERAZINE	14.1312	520
DACARBAZINE	14.1806	521
REBAMIPIDE	14.1946	522
PREGNENOLONE SUCCINATE	14.1997	523
ISOSORBIDE MONONITRATE	14.2016	524
METHYLTHIOURACIL	14.2032	525
SODIUM MONOFLUOROPHOSPHATE	14.2103	526
PYRITINOL	14.2142	527
MERCAPTOPURINE	14.2587	528
RISEDRONATE SODIUM	14.2625	529
CHLORPROPAMIDE	14.2684	530
PIMAGEDINE HYDROCHLORIDE	14.2729	531
PROPAFENONE HYDROCHLORIDE	14.2789	532
TRIPELENNAMINE CITRATE	14.2853	533
STAVUDINE	14.2908	534
PHENSUCCIMIDE	14.2993	535
SULFAQUINOXALINE SODIUM	14.3064	536
OXTRIPHYLLINE	14.3242	537
ZALEPLON	14.3288	538
KETOPROFEN	14.3418	539
PROPRANOLOL HYDROCHLORIDE (+/-)	14.3517	540
PANTHENOL (dl)	14.3539	541
BIPERIDEN	14.3604	542
TAPENTADOL HYDROCHLORIDE	14.3753	543
EDETATE DISODIUM	14.3953	544
TRIHEXYPHENIDYL HYDROCHLORIDE	14.4041	545
PHENYLETHYL ALCOHOL	14.4142	546
AZLOCILLIN SODIUM	14.4223	547
MUPIROCIN	14.4535	548
SULFAMERAZINE	14.4564	549
IRINOTECAN HYDROCHLORIDE	14.4675	550
QUININE ETHYL CARBONATE	14.4739	551
FLURANDRENOLIDE	14.5032	552
ISOTRETINON	14.5034	553
VILAZODONE HYDROCHLORIDE	14.5055	554
OCTOCRYLENE	14.5999	555
ALEXIDINE HYDROCHLORIDE	14.6225	556
SODIUM CYCLAMATE	14.6403	557
SILDENAFIL CITRATE	14.6686	558
MEPRYLCAINE HYDROCHLORIDE	14.6827	559
COLISTIN SULFATE	14.6976	560
PRIDINOL METHANESULFONATE	14.7011	561
RESERPINE	14.7029	562
SULFANITRAN	14.7069	563
GUANABENZ ACETATE	14.7076	564
ZOXAZOLAMINE	14.7264	565
RANOLAZINE	14.7268	566
CYPROTERONE ACETATE	14.7352	567
GUANADREL SULFATE	14.7379	568
PERGOLIDE MESYLATE	14.7431	569
VINCAMINE	14.7517	570
LACTOSE MONOHYDRATE	14.752	571
CHLORPROMAZINE	14.7667	572
MIANSERIN HYDROCHLORIDE	14.8042	573
ALLANTOIN	14.8072	574
DIPYROCETYL	14.8289	575
MEDROXYPROGESTERONE ACETATE	14.8321	576
MINOXIDIL	14.8488	577
ROSIGLITAZONE MALEATE	14.8627	578
CHLORPROTHIXENE HYDROCHLORIDE	14.8872	579
LOMEFLOXACIN HYDROCHLORIDE	14.8893	580
FERROUS FUMARATE	14.9337	581
MITOTANE	14.9578	582
DEXAMETHASONE SODIUM PHOSPHATE	14.9747	583
EPRODISATE DISODIUM	15.0062	584
CEFPROZIL	15.0074	585
DARIFENACIN HYDROBROMIDE	15.0204	586
TRIMETAZIDINE DIHYDROCHLORIDE	15.0616	587
PHENOTHRIN	15.1112	588
MECLOFENAMATE SODIUM	15.1558	589
beta-NAPHTHOL	15.1576	590
DINITOLMIDE	15.1599	591
DOXOFYLLINE	15.1649	592
TICLOPIDINE HYDROCHLORIDE	15.1668	593
PHENOXYBENZAMINE HYDROCHLORIDE	15.2046	594
ATENOLOL	15.2278	595
MEGLUMINE	15.2566	596
REPAGLINIDE	15.2618	597
PHTHALYLSULFATHIAZOLE	15.2851	598
CYCLANDELATE	15.2971	599
MIDODRINE HYDROCHLORIDE	15.3175	600
ETIDRONATE DISODIUM	15.3208	601
MIZORIBINE	15.333	602
DIMENHYDRINATE	15.3447	603
HYDROXYTOLUIC ACID	15.3601	604
EBSELEN	15.3732	605
BITHIONATE SODIUM	15.3752	606
MICONAZOLE NITRATE	15.3826	607
XYLOMETAZOLINE HYDROCHLORIDE	15.3858	608
PINDOLOL	15.412	609
TACRINE HYDROCHLORIDE	15.4204	610
FLUMETHASONE	15.4353	611
BUTACAINE	15.4518	612
FLUOCINOLONE ACETONIDE	15.4868	613
PIROCTONE OLAMINE	15.4932	614
TRIPROLIDINE HYDROCHLORIDE	15.5011	615
PREDNISONE	15.5062	616
CREATININE	15.5083	617
CHLORCYCLIZINE HYDROCHLORIDE	15.516	618
CYANOCOBALAMIN	15.5163	619
ARGININE HYDROCHLORIDE	15.5366	620
METHAZOLAMIDE	15.5542	621
MINOCYCLINE HYDROCHLORIDE	15.5553	622
AMIODARONE HYDROCHLORIDE	15.5561	623
DEXAMETHASONE ACETATE	15.5561	624
ISOVALERAMIDE	15.5992	625
DESOXYMETASONE	15.6201	626
FURAZOLIDONE	15.6487	627
CYPROTERONE	15.6609	628
CARBENICILLIN DISODIUM	15.6783	629
NITARSONE	15.6905	630
NITROXOLINE	15.6974	631
ACETRIAZOIC ACID	15.6983	632
CEFEPIME HYDROCHLORIDE	15.7263	633
NIFEDIPINE	15.7522	634
SALICYLAMIDE	15.7573	635
FUSIDIC ACID	15.7654	636
PROGLUMIDE	15.7899	637
TRILOSTANE	15.7902	638
CHLOROQUINE DIPHOSPHATE	15.7932	639
SULFADIAZINE	15.8057	640
BENFLUOREX HYDROCHLORIDE	15.815	641
ADENINE	15.8372	642
MECLOFENOXATE HYDROCHLORIDE	15.8421	643
1S,2R-PHENYLPROPANOLAMINE HYDROCHLORIDE	15.8463	644
BENZBROMARONE	15.8502	645
TRIAMCINOLONE DIACETATE	15.8855	646
SUCCINYLSULFATHIAZOLE	15.8921	647
METRONIDAZOLE	15.8962	648
LOMERIZINE HYDROCHLORIDE	15.9102	649
HALOTHANE	15.919	650
CYCLOBENZAPRINE HYDROCHLORIDE	15.936	651
CHLORAMBUCIL	15.948	652
MECLIZINE HYDROCHLORIDE	15.9546	653
OMEPRAZOLE	15.9718	654
PREDNISOLONE	15.9882	655
TIMONACIC	15.9901	656
CHROMOCARB	16.0005	657
LINDANE	16.0037	658
DIMESNA	16.0043	659
DICHLORVOS	16.0044	660
TRICHLORMETHIAZIDE	16.0148	661
AMYLENE HYDRATE	16.0226	662
ARTENIMOL	16.0296	663
MEPARTRICIN	16.0503	664
TIOXOLONE	16.0589	665
METHOXSALEN	16.0625	666
PIDOLIC ACID	16.0716	667
PHENTOLAMINE HYDROCHLORIDE	16.0769	668
SPARTEINE SULFATE	16.082	669
TICARCILLIN DISODIUM	16.0948	670
FLUFENAMIC ACID	16.1045	671
CORTISONE ACETATE	16.1237	672
ACENEURAMIC ACID	16.1526	673
CHLORTETRACYCLINE HYDROCHLORIDE	16.1652	674
NICOTINYL ALCOHOL TARTRATE	16.1765	675
ZIDOVUDINE [AZT]	16.1773	676
IMIPENEM	16.1843	677
OXYPHENCYCLIMINE HYDROCHLORIDE	16.2043	678
DESLORATADINE HYDROCHLORIDE	16.2323	679
YOHIMBINE HYDROCHLORIDE	16.2425	680
CEFORANIDE	16.2465	681
INOSINE	16.2466	682
ARSANILIC ACID	16.2577	683
PREDNISOLONE HEMISUCCINATE	16.2751	684
PIPERACILLIN SODIUM	16.2799	685
FLOPROPIONE	16.2803	686
SIMVASTATIN	16.307	687
NORGESTREL	16.3071	688
LIOTHYRONINE	16.3153	689
IMIPRAMINE HYDROCHLORIDE	16.3365	690
KHELLIN	16.3661	691
CANRENONE	16.3902	692
PIRACETAM	16.4081	693
ALGESTONE ACETOPHENIDE	16.4307	694
SURAMIN HEXASODIUM	16.4704	695
EXEMESTANE	16.4743	696
FlUMAZENIL	16.4881	697
FLUROTHYL	16.4959	698
INDOPROFEN	16.5237	699
NIFLUMIC ACID	16.5423	700
SULFASALAZINE	16.5464	701
SULFISOXAZOLE	16.5468	702
MALATHION	16.5651	703
QUIPAZINE MALEATE	16.5851	704
TROPISETRON HYDROCHLORIDE	16.616	705
OXICONAZOLE NITRATE	16.6234	706
ACYCLOVIR	16.6507	707
ELLAGIC ACID	16.6519	708
PHENYTOIN SODIUM	16.6685	709
CHLORAMPHENICOL PALMITATE	16.6849	710
SULCONAZOLE NITRATE	16.6936	711
DEXFOSFOSERINE	16.6986	712
DYDROGESTERONE	16.6992	713
OXAPROZIN	16.706	714
MEPHENTERMINE SULFATE	16.7221	715
METOPROLOL TARTRATE	16.73	716
NADOLOL	16.7364	717
HYDROCORTISONE BUTYRATE	16.7383	718
AZITHROMYCIN	16.7517	719
OXELAIDIN CITRATE	16.7567	720
FLOXURIDINE	16.7584	721
BEPHENIUM HYDROXYNAPTHOATE	16.7713	722
ISOSORBIDE DINITRATE	16.7757	723
DYCLONINE HYDROCHLORIDE	16.8024	724
CEFALONIUM	16.8176	725
OCTISALATE	16.8387	726
ALTRENOGEST	16.8458	727
CARVEDILOL	16.89	728
RITONAVIR	16.9233	729
SODIUM PHENYLBUTYRATE	16.9765	730
PENICILLIN V POTASSIUM	16.985	731
ARIPIPRAZOLE	17.0157	732
AZACITIDINE	17.0342	733
CITRIC ACID	17.0474	734
NICLOSAMIDE	17.0603	735
OCTODRINE	17.0755	736
BUTOCONAZOLE	17.1005	737
BROMHEXINE HYDROCHLORIDE	17.1174	738
HYDROCORTISONE HEMISUCCINATE	17.1445	739
SULBACTAM	17.1583	740
NITAZOXANIDE	17.2097	741
PROTRYPTYLINE HYDROCHLORIDE	17.2177	742
MELPHALAN	17.2356	743
SULBENTINE	17.2402	744
DICHLORISONE ACETATE	17.2493	745
FEBUXOSTAT	17.2603	746
DOCUSATE SODIUM	17.2933	747
VENLAFAXINE HYDROCHLORIDE	17.2978	748
EDROPHONIUM CHLORIDE	17.3137	749
SULFANILATE ZINC	17.3198	750
ETOSALAMIDE	17.322	751
LEVOSIMENDAN	17.3321	752
TEICOPLANIN [A(2-1) shown]	17.3444	753
HYDROXYPROGESTERONE	17.345	754
AMITRAZ	17.3606	755
PENTYLENETETRAZOL	17.3669	756
d-LIMONENE	17.3887	757
PRASTERONE	17.4219	758
RAMELTEON	17.4224	759
TETRAMIZOLE HYDROCHLORIDE	17.438	760
PRONETALOL HYDROCHLORIDE	17.4479	761
ESTRADIOL CYPIONATE	17.4526	762
MEGESTROL ACETATE	17.5198	763
EPINEPHRINE BITARTRATE	17.5298	764
METICRANE	17.5399	765
IOHEXOL	17.5493	766
PIPENZOLATE BROMIDE	17.5705	767
GLAFENINE	17.5987	768
TAURINE	17.6165	769
STREPTOMYCIN SULFATE	17.6362	770
TETROQUINONE	17.6439	771
RAMIFENAZONE	17.6522	772
LOVASTATIN	17.6556	773
NANOFIN	17.66	774
CEFOTAXIME SODIUM	17.6729	775
BUCLADESINE	17.7277	776
NIKETHAMIDE	17.7487	777
SALICIN	17.7555	778
RAMOPLANIN [A2 shown; 2mM]	17.7573	779
LIDOCAINE HYDROCHLORIDE	17.7592	780
EUCALYPTOL	17.7678	781
SORBITOL	17.7703	782
RACECADOTRIL	17.7734	783
BUTYLATED HYDROXYANISOLE	17.797	784
IPRIFLAVONE	17.8115	785
TERCONAZOLE	17.8384	786
ZOMEPIRAC SODIUM	17.8492	787
GLYCOPYRROLATE	17.85	788
AMINOPTERIN	17.8588	789
DANTHRON	17.8806	790
KETANSERIN TARTRATE	17.8818	791
HYDROQUINIDINE	17.8857	792
ACAMPROSATE CALCIUM	17.9005	793
OLSALAZINE SODIUM	17.9054	794
TYROSINE	17.9309	795
MOXALACTAM DISODIUM	17.9345	796
GUAIACOL	17.9474	797
LEVOCARNITINE PROPIONATE HYDROCHLORIDE	17.9609	798
ZOLPIDEM	17.9765	799
CARPROFEN	17.9969	800
SELENOMETHIONINE	18.0266	801
BERGAPTEN	18.0283	802
SULFABENZAMIDE	18.0304	803
FTAXILIDE	18.0357	804
TAMOXIFEN CITRATE	18.0533	805
SODIUM NITROPRUSSIDE	18.1017	806
PROPYLTHIOURACIL	18.1259	807
PROPANTHELINE BROMIDE	18.1276	808
PRIMIDONE	18.1639	809
CHLORPYRIFOS	18.1748	810
NISOLDIPINE	18.1783	811
LOPERAMIDE HYDROCHLORIDE	18.199	812
PENTAGASTRIN	18.208	813
VERAPAMIL HYDROCHLORIDE	18.232	814
PIMOZIDE	18.2345	815
TRIFLUPROMAZINE HYDROCHLORIDE	18.2509	816
AMINOSALICYLATE SODIUM	18.2711	817
SULFAPYRIDINE	18.2886	818
URSODIOL	18.2995	819
METACETAMOL	18.3306	820
TRICHLORFON	18.4168	821
BENOXINATE HYDROCHLORIDE	18.4336	822
PROPOXUR	18.4522	823
OXALIPLATIN	18.4603	824
OXIGLUTATIONE DISODIUM SALT	18.5067	825
GEMIFLOXACIN MESYLATE	18.5784	826
TELMISARTAN	18.6176	827
BUPIVACAINE HYDROCHLORIDE	18.6197	828
CLOFIBRATE	18.6261	829
IOTHALAMIC ACID	18.637	830
EPHEDRINE (1R,2S) HYDROCHLORIDE	18.6769	831
DECOQUINATE	18.6781	832
DEHYDROCHOLATE SODIUM	18.6872	833
OXYQUINOLINE SULFATE	18.6964	834
THEOBROMINE	18.7126	835
TIRATRICOL	18.7492	836
SUCRALOSE	18.754	837
NIALAMIDE	18.7648	838
PIROMIDIC ACID	18.7701	839
FOSFOMYCIN CALCIUM	18.7861	840
MANIDIPINE HYDROCHLORIDE	18.7896	841
NADIFLOXACIN	18.8012	842
ATOVAQUONE	18.8037	843
THIODIGLYCOL	18.8125	844
PINACIDIL	18.8263	845
CISPLATIN	18.8285	846
RIBAVIRIN	18.839	847
ALLYLTHIOUREA	18.8639	848
SOTALOL HYDROCHLORIDE	18.9238	849
DORAMECTIN	18.9248	850
LINEZOLID	18.9303	851
TRIAMCINOLONE	18.9336	852
ETHOXZOLAMIDE	18.9338	853
TOLMETIN SODIUM	18.9369	854
CINOCTRAMIDE	18.9504	855
SEVOFLURANE	18.9723	856
ORNITHINE HYDROCHLORIDE	18.9769	857
ETHENZAMIDE	18.9809	858
HYDROXYZINE PAMOATE	18.9993	859
PANTETHINE	18.9995	860
DIBUCAINE HYDROCHLORIDE	19.0037	861
HYDROQUINONE	19.025	862
PICOLAMINE	19.0357	863
ANTIMONY POTASSIUM TARTRATE TRIHYDRATE	19.0516	864
CRYOFLURANE	19.0544	865
QUINAPRIL HYDROCHLORIDE	19.0631	866
URETHANE	19.065	867
SULFACARBAMIDE	19.0662	868
CYCLOPENTOLATE HYDROCHLORIDE	19.0734	869
CITICOLINE	19.0763	870
PROXYPHYLLINE	19.1392	871
KETOCONAZOLE	19.1419	872
TERBUTALINE HEMISULFATE	19.1427	873
DESOXYCORTICOSTERONE ACETATE	19.1797	874
LACITOL	19.2363	875
NALIDIXIC ACID	19.2398	876
DIMPYLATE	19.256	877
BETAHISTINE HYDROCHLORIDE	19.2881	878
ETHYLNOREPINEPHRINE HYDROCHLORIDE	19.2905	879
LOXAPINE SUCCINATE	19.2906	880
BENZOYL PEROXIDE	19.291	881
LAMIVUDINE	19.2915	882
DAPTOMYCIN (5 millimolar/DMSO)	19.2937	883
HYDROXYAMPHETAMINE HYDROBROMIDE	19.2939	884
ADENOSINE PHOSPHATE	19.328	885
OLANZAPINE	19.3371	886
PRAZIQUANTEL	19.3401	887
TORSEMIDE	19.4108	888
RIMANTADINE HYDROCHLORIDE	19.4743	889
DROFENINE HYDROCHLORIDE	19.5041	890
COUMARIN	19.5089	891
MEDRYSONE	19.5153	892
MEBHYDROLIN NAPHTHALENESULFONATE	19.5178	893
TULOBUTEROL HYDROCHLORIDE	19.5332	894
TRIOXSALEN	19.5363	895
TESTOSTERONE	19.5836	896
HETACILLIN POTASSIUM	19.6084	897
DIBEKACIN	19.6532	898
CELECOXIB	19.6828	899
TENYLIDONE	19.7242	900
GRANISETRON HYDROCHLORIDE	19.7292	901
CEFACLOR	19.7352	902
NORETHINDRONE	19.7452	903
RIFAXIMIN	19.7467	904
ACADESINE	19.748	905
NIFENAZONE	19.7558	906
TIOPRONIN	19.7622	907
CHOLINE CHLORIDE	19.7724	908
IPRONIAZID SULFATE	19.7778	909
CARVEDILOL PHOSPHATE	19.7888	910
CHLORAMPHENICOL SODIUM SUCCINATE	19.7918	911
INDOMETHACIN	19.8008	912
PHTHALYLSULFACETAMIDE	19.8368	913
BENSERAZIDE HYDROCHLORIDE	19.8736	914
ROPINIROLE HYDROCHLORIDE	19.8765	915
ACETAMINOPHEN	19.8877	916
GUANETHIDINE MONOSULFATE	19.8952	917
COUMOPHOS	19.9126	918
DIPYRIDAMOLE	19.9181	919
CROMOLYN SODIUM	19.9302	920
CAMPHOR (1R)	19.9413	921
PERMETHRIN	19.9461	922
PHENACEMIDE	19.9517	923
TRIACETIN	19.9523	924
PHENYLBUTAZONE	19.9676	925
TRANDOLAPRIL	19.9966	926
BISACODYL	20.0384	927
PROPARACAINE HYDROCHLORIDE	20.041	928
NAFTOPIDIL	20.0588	929
METHICILLIN SODIUM	20.088	930
TRICHLORMETHINE HYDROCHLORIDE	20.0993	931
PHENIRAMINE MALEATE	20.0996	932
HEXAMETHONIUM BROMIDE	20.1001	933
FENSPIRIDE HYDROCHLORIDE	20.1028	934
DOPAMINE HYDROCHLORIDE	20.1481	935
RITODRINE HYDROCHLORIDE	20.151	936
DIHYDROSTREPTOMYCIN SULFATE	20.162	937
PIOGLITAZONE HYDROCHLORIDE	20.2241	938
PROTIRELIN	20.2357	939
METHOCARBAMOL	20.2446	940
AMMONIUM LACTATE	20.2454	941
AUROTHIOGLUCOSE	20.2496	942
CIANIDANOL	20.2595	943
DIBUTYL PHTHALATE	20.2616	944
SULFANILAMIDE	20.2693	945
LINCOMYCIN HYDROCHLORIDE	20.2714	946
HALOPERIDOL	20.2759	947
HYDRASTININE HYDROCHLORIDE	20.3343	948
CYPROHEPTADINE HYDROCHLORIDE	20.3345	949
LACTULOSE	20.3397	950
CEFAZOLIN SODIUM	20.3881	951
CEPHRADINE	20.4315	952
BROMINDIONE	20.4441	953
EQUILIN	20.4447	954
ESTRAMUSTINE	20.4775	955
RESORCINOL MONOACETATE	20.4833	956
TERPENE HYDRATE	20.5537	957
BIOTIN	20.5831	958
ETHANOLAMINE OLEATE	20.5838	959
LORATADINE	20.5861	960
beta-CAROTENE	20.5985	961
ETHINYL ESTRADIOL	20.6081	962
CYCLAMIC ACID	20.635	963
NYSTATIN	20.6551	964
SULFAMONOMETHOXINE	20.6562	965
PREDNICARBATE	20.6587	966
PAROXETINE HYDROCHLORIDE	20.6659	967
ZAPRINAST	20.6998	968
COLFORSIN	20.7046	969
TOLPERISONE HYDROCHLORIDE	20.712	970
METHYLBENZETHONIUM CHLORIDE	20.7222	971
ESOMEPRAZOLE POTASSIUM	20.7263	972
TOCAINIDE HYDROCHLORIDE	20.743	973
ATORVASTATIN CALCIUM	20.7433	974
PARAMETHADIONE	20.7648	975
NOREPINEPHRINE	20.7664	976
TRIMEPRAZINE TARTRATE	20.7756	977
BENZOCLIDINE	20.8146	978
BORNYL ACETATE	20.8164	979
CEPHALEXIN	20.8509	980
ACENOCOUMAROL	20.8555	981
ACEPROMAZINE MALEATE	20.9331	982
BETHANECHOL CHLORIDE	20.9452	983
FLUMEQUINE	20.955	984
GLYBURIDE	20.9973	985
HEPTAMINOL HYDROCHLORIDE	21.04	986
PILOCARPINE NITRATE	21.0664	987
ETHACRYNIC ACID	21.082	988
DIPHENYLPYRALINE HYDROCHLORIDE	21.0826	989
CAPTOPRIL	21.1056	990
gamma-AMINOBUTYRIC ACID	21.1083	991
ISONIAZID	21.1092	992
NOVOBIOCIN SODIUM	21.1244	993
MOXISYLYTE HYDROCHLORIDE	21.1435	994
FLUVASTATIN	21.1457	995
GALLIC ACID	21.1457	996
TYLOXAPOL	21.1464	997
CINCHOPHEN	21.1508	998
EFLOXATE	21.1755	999
COLISTIMETHATE SODIUM	21.2671	1000
IRBESARTAN	21.2722	1001
PASINIAZID	21.2801	1002
LEVOTHYROXINE	21.2845	1003
RIBOFLAVIN	21.2944	1004
MELOXICAM SODIUM	21.3023	1005
METFORMIN HYDROCHLORIDE	21.31	1006
GATIFLOXACIN	21.3104	1007
ACEGLUTAMIDE	21.3236	1008
DIHYDROERGOTAMINE MESYLATE	21.3577	1009
LUFENURON	21.361	1010
CHENODIOL	21.4011	1011
ISOPROTERENOL HYDROCHLORIDE	21.4132	1012
TESTOSTERONE PROPIONATE	21.4351	1013
CINTRIAMIDE	21.4431	1014
ESCIN	21.4532	1015
MAPROTILINE HYDROCHLORIDE	21.4533	1016
ACECLIDINE	21.4834	1017
TELENZEPINE HYDROCHLORIDE	21.4873	1018
TRYPTOPHAN	21.5044	1019
ETICLOPRIDE HYDROCHLORIDE	21.5179	1020
ANETHOLE	21.5443	1021
SALICYLANILIDE	21.5581	1022
CLOSANTEL	21.6178	1023
LUMIRACOXIB	21.6311	1024
TRISODIUM ETHYLENEDIAMINE TETRACETATE	21.6328	1025
KANAMYCIN A SULFATE	21.634	1026
ROXATIDINE ACETATE HYDROCHLORIDE	21.6712	1027
TRIMETOZINE	21.6867	1028
MYCOPHENOLATE MOFETIL	21.7104	1029
BRUCINE	21.7212	1030
TEPOXALIN	21.735	1031
ECONAZOLE NITRATE	21.7376	1032
SERATRODAST	21.7608	1033
EDITOL	21.7768	1034
CLOTRIMAZOLE	21.8006	1035
RACEPHEDRINE HYDROCHLORIDE	21.8207	1036
PIDOTIMOD	21.8408	1037
AMCINONIDE	21.8541	1038
BICALUTAMIDE	21.8574	1039
CEPHALOSPORIN C SODIUM	21.9009	1040
CLOXACILLIN SODIUM	21.9473	1041
DIPYRONE	22.0176	1042
VORICONAZOLE	22.0202	1043
METHIMAZOLE	22.0421	1044
FAMCICLOVIR	22.0483	1045
SODIUM LACTATE	22.1019	1046
ESTRIOL	22.1669	1047
BISMUTH SUBSALICYLATE	22.1697	1048
NATAMYCIN	22.2203	1049
ETHOPROPAZINE HYDROCHLORIDE	22.2357	1050
ARTEMISININ	22.2608	1051
AMINOHYDROXYBUTYRIC ACID	22.2813	1052
SULFADOXINE	22.3251	1053
CLAVULANATE LITHIUM	22.3343	1054
NORGESTIMATE	22.3422	1055
OXYMETAZOLINE HYDROCHLORIDE	22.3504	1056
AVOBENZONE	22.4027	1057
DROPERIDOL	22.4075	1058
PYRILAMINE MALEATE	22.4211	1059
UNDECYLENIC ACID	22.4369	1060
SULFAMETHOXYPYRIDAZINE	22.4415	1061
TIGECYCLINE	22.4608	1062
DECAMETHONIUM BROMIDE	22.5004	1063
BUTYL PARABEN	22.5419	1064
FENOTEROL HYDROBROMIDE	22.5758	1065
NICORANDIL	22.5843	1066
THIOPHANATE	22.6003	1067
MESALAMINE	22.6312	1068
FLUCONAZOLE	22.6424	1069
FLORFENICOL	22.6561	1070
NAFCILLIN SODIUM	22.6627	1071
HOMIDIUM BROMIDE	22.6992	1072
IPRATROPIUM BROMIDE	22.7008	1073
CYPERMETHRIN	22.7102	1074
FIPRONIL	22.7367	1075
ECAMSULE TRIETHANOLAMINE	22.7506	1076
SECNIDAZOLE	22.7576	1077
DROSPIRENONE	22.772	1078
CYCLIZINE	22.7855	1079
BUTYLATED HYDROXYTOLUENE	22.8324	1080
METHACYCLINE HYDROCHLORIDE	22.8328	1081
NIFURSOL	22.8367	1082
HYDROFLUMETHIAZIDE	22.8867	1083
ANIRACETAM	22.8994	1084
FLUPHENAZINE HYDROCHLORIDE	22.9208	1085
DOXYCYCLINE HYDROCHLORIDE	22.9269	1086
FENOFIBRIC ACID	22.9628	1087
ACIPIMOX	22.9707	1088
MEPENZOLATE BROMIDE	22.9891	1089
CYSTEAMINE HYDROCHLORIDE	23.0808	1090
RITANSERIN	23.1639	1091
BETAZOLE HYDROCHLORIDE	23.1651	1092
PROCAINAMIDE HYDROCHLORIDE	23.1671	1093
CANDICIDIN	23.1827	1094
HEXESTROL	23.1991	1095
MOROXYDINE HYDROCHLORIDE	23.2056	1096
PIPEMIDIC ACID	23.2216	1097
MEMANTINE HYDROCHLORIDE	23.2405	1098
HOMATROPINE HYDROBROMIDE	23.2427	1099
BUDESONIDE	23.2698	1100
INOSITOL	23.2734	1101
PYRITHYLDIONE	23.2799	1102
ZILEUTON	23.3131	1103
LEVOCETIRIZINE DIHYDROCHLORIDE	23.3265	1104
BACITRACIN	23.3303	1105
PROMETHAZINE HYDROCHLORIDE	23.363	1106
HYMECHROME	23.3728	1107
ACETYLCYSTEINE	23.3919	1108
CHLORALOSE	23.4076	1109
NETILMICIN SULFATE	23.4151	1110
OXOLINIC ACID	23.4386	1111
SITAGLIPTIN MONOPHOSPHATE MONOHYDRATE	23.4508	1112
HYDRALAZINE HYDROCHLORIDE	23.4813	1113
ADIPIC ACID	23.5622	1114
DIAVERIDINE	23.6066	1115
CINCHONINE	23.6128	1116
IDAZOXAN HYDROCHLORIDE	23.6158	1117
meta-CRESYL ACETATE	23.639	1118
MEPARFYLON	23.7318	1119
BUFLOMEDIL HYDROCHLORIDE	23.7524	1120
MAFENIDE HYDROCHLORIDE	23.776	1121
NEOSTIGMINE BROMIDE	23.7918	1122
PIPERINE	23.8425	1123
CLEMASTINE FUMARATE	23.8687	1124
DIMETRIDAZOLE	23.8836	1125
LEVAMISOLE HYDROCHLORIDE	23.8964	1126
DICYCLOMINE HYDROCHLORIDE	23.9305	1127
ENOXACIN	23.9469	1128
URACIL	23.9966	1129
CLOXYQUIN	24.0091	1130
GUAIFENESIN	24.0493	1131
BENURESTAT	24.1333	1132
QUETIAPINE	24.1648	1133
INAMRINONE	24.1706	1134
FENOPROFEN	24.1759	1135
NIMESULIDE	24.1847	1136
CITIOLONE	24.1872	1137
CARMOFUR	24.1999	1138
CINROMIDE	24.2821	1139
ACETAZOLAMIDE	24.2858	1140
PEMPIDINE TARTRATE	24.3103	1141
PROCYCLIDINE HYDROCHLORIDE	24.3261	1142
CHLORMADINONE ACETATE	24.3443	1143
METHOXAMINE HYDROCHLORIDE	24.3452	1144
CHLOROXYLENOL	24.3615	1145
ESTRADIOL VALERATE	24.3669	1146
IMEXON	24.3902	1147
ETOMIDATE	24.4649	1148
PACLITAXEL	24.4871	1149
FAMPROFAZONE	24.4883	1150
CROTAMITON	24.4999	1151
TINIDAZOLE	24.5187	1152
EVANS BLUE	24.531	1153
CEFDITORIN PIVOXIL	24.5567	1154
DIETHYLSTILBESTROL	24.5749	1155
CLOMIPRAMINE HYDROCHLORIDE	24.6006	1156
OXIDOPAMINE HYDROCHLORIDE	24.6014	1157
PYRIMETHAMINE	24.6067	1158
SPARFLOXACIN	24.6321	1159
MILTEFOSINE	24.6374	1160
METHACHOLINE CHLORIDE	24.6553	1161
BETAMETHASONE SODIUM PHOSPHATE	24.6599	1162
CAFFEINE	24.6804	1163
ETHACRIDINE LACTATE	24.731	1164
OCTINOXATE	24.7367	1165
LOSARTAN	24.75	1166
SECURININE	24.7775	1167
TIMOLOL MALEATE	24.809	1168
PRALIDOXIME CHLORIDE	24.8234	1169
ABAMECTIN (avermectin B1a shown)	24.8548	1170
SALICYL ALCOHOL	24.9456	1171
CYTARABINE	24.988	1172
IDOXURIDINE	24.9968	1173
ESCITALOPRAM OXALATE	25.0289	1174
CHLORHEXIDINE DIHYDROCHLORIDE	25.1137	1175
OXACILLIN SODIUM	25.1345	1176
BENZOYLPAS	25.1649	1177
ACETANILIDE	25.186	1178
TOBRAMYCIN	25.1921	1179
LETROZOLE	25.2059	1180
FORMESTANE	25.2205	1181
BENZOCAINE	25.3049	1182
PROPIOLACTONE	25.3125	1183
PYRIDOSTIGMINE BROMIDE	25.369	1184
PRAZOSIN HYDROCHLORIDE	25.3985	1185
SALICYLIC ACID	25.4006	1186
ATOMOXETINE HYDROCHLORIDE	25.403	1187
FLUORESCEIN	25.4327	1188
TOREMIPHENE CITRATE	25.4347	1189
BAMBUTEROL HYDROCHLORIDE	25.445	1190
CARZENIDE	25.4595	1191
ANCITABINE HYDROCHLORIDE	25.4984	1192
CLIOQUINOL	25.5108	1193
DEMECLOCYCLINE HYDROCHLORIDE	25.5201	1194
LABETALOL HYDROCHLORIDE	25.5465	1195
HOMOSALATE	25.6703	1196
CAPREOMYCIN SULFATE	25.6974	1197
CEPHAPIRIN SODIUM	25.7153	1198
GADOTERIDOL	25.7378	1199
AMANTADINE HYDROCHLORIDE	25.754	1200
SIBUTRAMINE HYDROCHLORIDE	25.7559	1201
TROLEANDOMYCIN	25.7735	1202
FLUOROURACIL	25.8124	1203
TENATOPRAZOLE	25.8424	1204
PENTOXIFYLLINE	25.8617	1205
PRAVASTATIN SODIUM	25.9033	1206
SPIRONOLACTONE	25.9563	1207
ZIPRASIDONE MESYLATE	25.9589	1208
CHOLESTEROL	26.0016	1209
FOSFOSAL	26.0369	1210
QUINAPRILAT	26.1555	1211
DIATRIZOIC ACID	26.1716	1212
FLUNISOLIDE	26.2029	1213
PHENYLMERCURIC ACETATE	26.205	1214
SULOCTIDIL	26.2894	1215
BENZOXIQUINE	26.2999	1216
LIOTHYRONINE (L- isomer) SODIUM	26.3272	1217
METHYLDOPA	26.3446	1218
FOSCARNET SODIUM	26.3952	1219
ACARBOSE	26.4759	1220
ACETYLCHOLINE CHLORIDE	26.5287	1221
TANNIC ACID	26.5837	1222
FUROSEMIDE	26.6656	1223
AMLEXANOX	26.6732	1224
LONIDAMINE	26.8089	1225
WARFARIN	26.8681	1226
BROXALDINE	26.9535	1227
LEUCOVORIN CALCIUM	26.974	1228
UREA	26.975	1229
BENAZEPRIL HYDROCHLORIDE	26.9763	1230
DABIGATRAN ETEXILATE MESYLATE	27.018	1231
AMOROLFINE HYDROCHLORIDE	27.1401	1232
CYCLOSPORINE	27.2222	1233
CHLORPHENIRAMINE MALEATE	27.2582	1234
NICERGOLINE	27.2584	1235
HYDROCHLOROTHIAZIDE	27.2737	1236
MITOMYCIN	27.3386	1237
PYRAZINAMIDE	27.3557	1238
TEMOZOLAMIDE	27.426	1239
IFOSFAMIDE	27.4522	1240
AMINOPYRINE	27.501	1241
CARBIMAZOLE	27.6746	1242
DAPSONE	27.7272	1243
MEPIROXOL	27.7342	1244
ZINC UNDECYLENATE	27.7917	1245
DICLOFENAC SODIUM	27.9554	1246
SEMUSTINE	27.9663	1247
HYDROCORTISONE	28.1352	1248
SULFAMETHOXAZOLE	28.1681	1249
ACECLOFENAC	28.1741	1250
CEFOTETAN	28.1942	1251
IMIQUIMOD	28.2295	1252
FLUVOXAMINE MALEATE	28.269	1253
D-LACTITOL MONOHYDRATE	28.3098	1254
GENTAMICIN SULFATE	28.3202	1255
TANDUTINIB	28.4044	1256
ARSENIC TRIOXIDE	28.4163	1257
BROMPHENIRAMINE MALEATE	28.4709	1258
PIPERONYL BUTOXIDE	28.5235	1259
MECAMYLAMINE HYDROCHLORIDE	28.5497	1260
ACONITINE	28.5723	1261
NAPHAZOLINE HYDROCHLORIDE	28.5862	1262
TELITHROMYCIN	28.6326	1263
LEVOCARNITINE	28.6444	1264
CHLOROPYRAMINE HYDROCHLORIDE	28.6942	1265
SPAGLUMIC ACID	28.7682	1266
FOLIC ACID	28.7854	1267
ACETYL-L-LEUCINE	28.9212	1268
LOFEXIDINE HYDROCHLORIDE	28.9771	1269
DESIPRAMINE HYDROCHLORIDE	29.0072	1270
ISOXSUPRINE HYDROCHLORIDE	29.1317	1271
CEFSULODIN SODIUM	29.1472	1272
DIBENZOTHIOPHENE	29.1538	1273
BERBERINE CHLORIDE	29.1684	1274
AMIKACIN SULFATE	29.2341	1275
ALOIN	29.2728	1276
DIFLUNISAL	29.3744	1277
AMPYZINE SULFATE	29.3988	1278
DIPHENHYDRAMINE HYDROCHLORIDE	29.4878	1279
MEBENDAZOLE	29.4905	1280
BUSULFAN	29.6803	1281
LORNOXICAM	29.7008	1282
SPECTINOMYCIN HYDROCHLORIDE	29.7277	1283
CAMYLOFINE DIHYDROCHLORIDE	29.746	1284
CLOPIDOGREL SULFATE	29.7528	1285
METITEPINE MALEATE	29.7552	1286
TACROLIMUS	29.7904	1287
SYMCLOSENE	29.9089	1288
PIMETHIXENE MALEATE	29.9407	1289
PYRONARIDINE TETRAPHOSPHATE	30.0315	1290
CLORGILINE HYDROCHLORIDE	30.0793	1291
ACEDOBEN	30.1113	1292
CHINIOFON	30.131	1293
EPRINOMECTIN	30.2884	1294
PEMETREXED	30.5218	1295
BROMOCRIPTINE MESYLATE	30.5475	1296
IFENPRODIL TARTRATE	30.5667	1297
AZATHIOPRINE	30.8627	1298
MEGLUTOL	30.9712	1299
DEFLAZACORT	31.0839	1300
ERGONOVINE MALEATE	31.1105	1301
TOPIRAMATE	31.1358	1302
DIMETHADIONE	31.2072	1303
CHLOROXINE	31.2365	1304
NITHIAMIDE	31.3348	1305
ADRENOLONE HYDROCHLORIDE	31.3589	1306
ETHOPABATE	31.5344	1307
ANTAZOLINE PHOSPHATE	31.539	1308
CYCLOSERINE (D)	31.7843	1309
FLUOXETINE	31.8624	1310
DEXAMETHASONE	31.9131	1311
NEOMYCIN SULFATE	31.9331	1312
DIZOCILPINE MALEATE	31.9345	1313
ASCORBIC ACID	31.9482	1314
CARBIDOPA	31.9689	1315
BUPROPION	32.0551	1316
CHLOROGUANIDE HYDROCHLORIDE	32.0812	1317
HEXYLRESORCINOL	32.1756	1318
CEFUROXIME AXETIL	32.1787	1319
MODALINE SULFATE	32.2136	1320
BECLAMIDE	32.2169	1321
ASPARTAME	32.5741	1322
PROPOFOL	32.5902	1323
ESTROPIPATE	32.6272	1324
DIACETAMATE	32.915	1325
ORBIFLOXACIN	33.0591	1326
RIBOFLAVIN 5-PHOSPHATE SODIUM	33.0814	1327
MECLOCYCLINE SULFOSALICYLATE	33.3309	1328
METHENAMINE	33.5326	1329
TRIENTINE HYDROCHLORIDE	33.5731	1330
CHLORTHALIDONE	33.6079	1331
CALCIUM GLUCEPTATE	33.6492	1332
ALISKIREN HEMIFUMARATE	33.6931	1333
TRICLABENDAZOLE	33.8263	1334
PICONOL	33.9167	1335
AMPICILLIN SODIUM	33.993	1336
AMITRIPTYLINE HYDROCHLORIDE	34.0232	1337
ISOETHARINE MESYLATE	34.0246	1338
METAXALONE	34.1968	1339
CEFONICID SODIUM	34.377	1340
MELENGESTROL ACETATE	34.4229	1341
DYCLONINE HYDROCHLORIDE	34.4802	1342
POLYMYXIN B SULFATE	34.5018	1343
DANTROLENE SODIUM	34.5245	1344
DEXPROPRANOLOL HYDROCHLORIDE	34.6233	1345
MOXIDECTIN	34.7815	1346
CARBINOXAMINE MALEATE	34.7834	1347
TRIMEBUTINE MALEATE	34.915	1348
AMINOLEVULINIC ACID HYDROCHLORIDE	34.9556	1349
PIPAMPERONE	35.0395	1350
AMOXICILLIN	35.2106	1351
DOXAZOSIN MESYLATE	35.2953	1352
PHENFORMIN HYDROCHLORIDE	35.7349	1353
MEFEXAMIDE HYDROCHLORIDE	35.8046	1354
CILOSTAZOL	35.8158	1355
AMOXAPINE	35.8558	1356
NYLIDRIN HYDROCHLORIDE	36.0146	1357
EFAROXAN HYDROCHLORIDE	36.1086	1358
VARDENAFIL HYDROCHLORIDE	36.1129	1359
VIDARABINE	36.3017	1360
NOSCAPINE HYDROCHLORIDE	36.4169	1361
AMINOCAPROIC ACID	36.4249	1362
FLUOCINONIDE	36.43	1363
LOMUSTINE	36.4597	1364
OXFENDAZOLE	36.4808	1365
PALMIDROL	36.4837	1366
PRASTERONE ACETATE	36.5003	1367
THIOGUANINE	36.5566	1368
FULVESTRANT	36.6895	1369
SPIPERONE	36.8511	1370
MONOBENZONE	36.9288	1371
HEXACHLOROPHENE	36.9545	1372
CEPHARANTHINE	36.9555	1373
CHLOROPHYLLIDE Cu COMPLEX Na SALT	36.9989	1374
NORTRIPTYLINE HYDROCHLORIDE	37.0044	1375
DOXIFLURIDINE	37.2565	1376
MEXILETINE HYDROCHLORIDE	37.3039	1377
THONZONIUM BROMIDE	37.4084	1378
IODIPAMIDE	37.7478	1379
CIMETIDINE	37.7792	1380
BACLOFEN	37.8336	1381
DEXPANTHENOL	38.0163	1382
NONIVAMIDE	38.1766	1383
SULFAMETHAZINE	38.2613	1384
SUXIBUZONE	38.2735	1385
TETRAHYDROZOLINE HYDROCHLORIDE	38.4168	1386
IODOQUINOL	38.7917	1387
ERYTHROMYCIN ESTOLATE	38.8993	1388
MECHLORETHAMINE	39.0793	1389
TENOXICAM	39.1382	1390
PHENAZOPYRIDINE HYDROCHLORIDE	39.2385	1391
ACETOPHENAZINE MALEATE	39.2992	1392
CLONIDINE HYDROCHLORIDE	39.4175	1393
ANTIPYRINE	39.6099	1394
ROFECOXIB	39.8051	1395
OXYPHENONIUM BROMIDE	39.9469	1396
VINCRISTINE SULFATE	40.3968	1397
NICOPHOLINE	40.4062	1398
ORNIDAZOLE	40.4706	1399
DIRITHROMYCIN	40.5297	1400
LOBENDAZOLE	40.6077	1401
OSELTAMIVIR PHOSPHATE	40.6382	1402
DROPROPIZINE	40.7369	1403
ISOXICAM	41.0068	1404
TERBINAFINE HYDROCHLORIDE	41.0661	1405
ASCORBYL PALMITATE	41.3908	1406
GENTIAN VIOLET	41.4752	1407
SALINOMYCIN, SODIUM	41.5362	1408
AMSACRINE	41.63	1409
PRILOCAINE HYDROCHLORIDE	41.8127	1410
THIAMYLAL SODIUM	41.8814	1411
LITHIUM CITRATE	42.0074	1412
ACEMETACIN	42.4228	1413
PERHEXILINE MALEATE	42.8343	1414
CLOPIDOL	42.8732	1415
DEQUALINIUM CHLORIDE	43.0565	1416
CLOMIPHENE CITRATE	43.1954	1417
NAPROXEN(+)	43.3218	1418
CRESOL	43.3435	1419
NORETHYNODREL	43.5409	1420
DOXEPIN HYDROCHLORIDE	43.6218	1421
RIFAMPIN	43.674	1422
PROTIONAMIDE	43.9523	1423
FLUROXENE	43.9988	1424
THIOCTIC ACID	44.22	1425
THIOSTREPTON	44.2804	1426
SULFINPYRAZONE	44.6888	1427
AMINOPENTAMIDE SULFATE	44.7543	1428
MONENSIN SODIUM (monensin A is shown)	45.1595	1429
PROTOPORPHYRIN IX	45.213	1430
THIRAM	45.2452	1431
CARISOPRODOL	45.4522	1432
CEPHALOTHIN SODIUM	45.5545	1433
HOMATROPINE METHYLBROMIDE	45.5559	1434
TRAMIPROSATE	46.4116	1435
BETAMETHASONE	46.4801	1436
METERGOLINE	46.8131	1437
NABUMETONE	46.9689	1438
ISRADIPINE	46.9912	1439
NEVIRAPINE	47.2518	1440
PODOFILOX	47.7333	1441
ERYTHROMYCIN ETHYLSUCCINATE	47.8258	1442
BECLOMETHASONE DIPROPIONATE	47.8448	1443
CEFMENOXIME HYDROCHLORIDE	48.1533	1444
AMODIAQUINE DIHYDROCHLORIDE	48.2125	1445
VALPROATE SODIUM	48.4252	1446
alpha-TOCHOPHERYL ACETATE	48.4962	1447
DIMETHYL FUMARATE	48.5342	1448
EZETIMIBE	48.6209	1449
FLUOROMETHOLONE	48.6742	1450
GLIPIZIDE	48.772	1451
TRANILAST	48.8403	1452
BUTAMBEN	49.0037	1453
ISOPROPAMIDE IODIDE	49.1416	1454
MYCOPHENOLIC ACID	49.3845	1455
SIROLIMUS	49.4473	1456
CINOXACIN	49.56	1457
PIPOBROMAN	49.6048	1458
TRICLOSAN	49.7791	1459
ETOPOSIDE	49.7805	1460
DOCETAXEL	50.375	1461
STRYCHNINE	50.5826	1462
METHYLPREDNISOLONE	50.7454	1463
RALOXIFENE HYDROCHLORIDE	51.0247	1464
COLCHICINE	51.4166	1465
PHYTONADIONE	51.4766	1466
DILOXANIDE FUROATE	51.5936	1467
AMPROLIUM	52.0858	1468
PERINDOPRIL ERBUMINE	52.1173	1469
TRIMETHOBENZAMIDE HYDROCHLORIDE	52.1785	1470
PYRANTEL PAMOATE	52.555	1471
ETHOTOIN	52.6315	1472
ANAGRELIDE HYDROCHLORIDE	52.9374	1473
RESORCINOL	52.9985	1474
CLOFAZIMINE	53.2007	1475
METHYLENE BLUE	53.8277	1476
HYDROCORTISONE ACETATE	54.2713	1477
HYDROXYPROGESTERONE CAPROATE	54.5055	1478
CEFPODOXIME PROXETIL	54.5866	1479
SULPIRIDE	56.2488	1480
PUROMYCIN DIHYDROCHLORIDE	56.251	1481
DILAZEP DIHYDROCHLORIDE	56.5402	1482
VALGANCICLOVIR HYDROCHLORIDE	56.6122	1483
GUANFACINE HYDROCHLORIDE	56.7412	1484
DIOXYBENZONE	57.1834	1485
BROMPERIDOL	59.8117	1486
OXYPHENBUTAZONE	60.1315	1487
TRAMADOL HYDROCHLORIDE	61.3465	1488
CHLOROACETOXYQUINOLINE	61.6181	1489
BENZTHIAZIDE	62.3047	1490
PERPHENAZINE	62.9749	1491
CYCLOTHIAZIDE	64.1557	1492
TYLOSIN TARTRATE	64.3722	1493
TILORONE	64.4216	1494
OFLOXACIN	64.5698	1495
ROSUVASTATIN CALCIUM	65.6495	1496
FLUNIXIN MEGLUMINE	65.7039	1497
IVERMECTIN	67.2349	1498
CRESOPIRINE	67.3263	1499
DIETHYLCARBAMAZINE CITRATE	67.8318	1500
DULOXETINE HYDROCHLORIDE	68.3681	1501
DISULFIRAM	69.2044	1502
MORANTEL CITRATE	69.3686	1503
CLIDINIUM BROMIDE	69.673	1504
DICHLOROPHEN	70.2846	1505
SODIUM SALICYLATE	70.3683	1506
FENBENDAZOLE	71.0369	1507
ASTEMIZOLE	71.1595	1508
PAROXYPROPIONE	72.3507	1509
MEROPENEM	73.9263	1510
ADENOSINE	74.0504	1511
CLOPERASTINE HYDROCHLORIDE	74.8999	1512
DIMERCAPROL	75.6166	1513
DEXCHLORPHENIRAMINE MALEATE	75.9003	1514
HEXETIDINE	76.6265	1515
NILUTAMIDE	76.7369	1516
PHENYLEPHRINE HYDROCHLORIDE	76.884	1517
ERYTHROSINE SODIUM	76.9822	1518
BROXYQUINOLINE	78.5506	1519
TIOCONAZOLE	79.2105	1520
DEFEROXAMINE MESYLATE	79.27	1521
CAPOBENIC ACID	80.9136	1522
CYCLOHEXIMIDE	81.3879	1523
GLUCONOLACTONE	81.8106	1524
NIACIN	83.4527	1525
TOLONIUM CHLORIDE	85.0444	1526
PYRVINIUM PAMOATE	90.0515	1527
CARBARIL	91.3492	1528
LEVOFLOXACIN	91.7645	1529
ESTRONE	95.4727	1530
FASUDIL HYDROCHLORIDE	98.6666	1531
PYRIDOXINE	99.7416	1532
MIGLITOL	100.682	1533
BUMETANIDE	100.844	1534
AMLODIPINE BESYLATE	101.643	1535
VINBLASTINE SULFATE	102.172	1536
FLUBENDAZOLE	102.72	1537
SERTRALINE HYDROCHLORIDE	105.829	1538
BENZYL ISOTHIOCYANATE	107.659	1539
CHLORZOXAZONE	108.013	1540
CLOFOCTOL	108.26	1541
PROGESTERONE	108.492	1542
ALBENDAZOLE	109.913	1543
PENFLURIDOL	111.627	1544
PROSCILLARIDIN	111.934	1545
LASALOCID SODIUM	119.203	1546
DOXORUBICIN	119.373	1547
THIORIDAZINE HYDROCHLORIDE	121.603	1548
EMETINE DIHYDROCHLORIDE	121.856	1549
OXANTEL PAMOATE	125.623	1550
TENIPOSIDE	127.169	1551
BRONOPOL	128.429	1552
QUINESTROL	130.886	1553
OXIBENDAZOLE	134.596	1554
CETYLPYRIDINIUM CHLORIDE	137.962	1555
ACRISORCIN	138.7	1556
CAPTAMINE	141.283	1557
PHENINDIONE	142.007	1558
BETAINE HYDROCHLORIDE	144.472	1559
AZELASTINE HYDROCHLORIDE	145.901	1560
POTASSIUM p-AMINOBENZOATE	146.617	1561
TOPOTECAN HYDROCHLORIDE	149.059	1562
PIPERACETAZINE	149.219	1563
CEFAMANDOLE NAFATE	153.372	1564
BACAMPICILLIN HYDROCHLORIDE	158.564	1565
RISPERIDONE	162.486	1566
DESLORATIDINE	179.288	1567
DIGOXIN	180.172	1568
TOLAZAMIDE	202.107	1569
AMINACRINE	202.69	1570
XYLAZINE	206.417	1571
MENADIONE	211.937	1572
CETRIMONIUM BROMIDE	231.7	1573
EPIRUBICIN HYDROCHLORIDE	235.495	1574
LIPOAMIDE	241.669	1575
MEFLOQUINE	245.721	1576
DIGITOXIN	253.802	1577
ALLYLISOTHIOCYANATE	255.894	1578
SELAMECTIN	257.022	1579
PANTOTHENIC ACID(d) Na salt	258.932	1580
DOMPERIDONE	270.992	1581
ORLISTAT	280.985	1582
DACTINOMYCIN	401.077	1583
THIMEROSAL	408.502	1584
QUINACRINE HYDROCHLORIDE	417.71	1585
OUABAIN	425.833	1586
SANGUINARIUM CHLORIDE	429.953	1587
BENZALKONIUM CHLORIDE	438.326	1588
TERFENADINE	445.635	1589
PENTAMIDINE ISETHIONATE	756.002	1590
LANATOSIDE C	1136.19	1591
PYRITHIONE ZINC	1211.02	1592
MITOXANTRONE HYDROCHLORIDE	1307.31	1593
DAUNORUBICIN	3287.09	1594
GRAMICIDIN (gramicidin A shown)	4809.39	1595
PROFLAVINE HEMISULFATE	13393.5	1596
MERBROMIN	14248.7	1597
ACRIFLAVINIUM HYDROCHLORIDE	23562.2	1598

## Sheet: FigureED1E
Droplet number
Rank	39	28	42	7	34	15	11	4	5	2	16	19	21	20	9	38	23	10	8	26	24	22	37	14	17	3	35	13	45	18	43	1	27	41	30	6	29	12	36	44	32	25	40	31	33
Z score	0.9	-0.31	2.5	-2.27	0.31	-1.08	-1.51	-4.23	-3.35	-6.62	-1.04	-0.84	-0.72	-0.82	-1.64	0.82	-0.65	-1.62	-1.82	-0.52	-0.59	-0.68	0.78	-1.15	-1.02	-5.42	0.56	-1.35	6.77	-0.93	3.99	-13.67	-0.51	1.24	-0.08	-2.6	-0.25	-1.48	0.58	4.35	0.11	-0.53	0.93	0	0.13
In/out signal partition
Rank	30	37	42	6	22	31	34	41	16	4	23	25	14	29	40	24	15	11	2	33	17	10	32	7	18	3	28	9	45	13	43	1	12	21	26	5	20	8	36	44	39	19	38	35	27
Z score	-0.4	0.19	1.93	-1.86	-0.66	-0.33	-0.07	1.02	-0.88	-2.59	-0.62	-0.61	-0.95	-0.45	0.82	-0.61	-0.9	-1.41	-3.77	-0.09	-0.83	-1.43	-0.11	-1.75	-0.78	-3.35	-0.54	-1.49	36.2	-1.32	11.35	-3.88	-1.35	-0.7	-0.57	-1.99	-0.76	-1.51	0.17	19.55	0.59	-0.77	0.54	0	-0.55
