# Supplementary material for: Small-molecule dissolution of stress granules by redox modulation benefits ALS models
Source: Nat Chem Biol. 2025 May 14;21(10):1577–88. doi: 10.1038/s41589-025-01893-5 (PMC12463676; doi:10.1038/s41589-025-01893-5)
Supplement: Supplementary file 11 — Statistical source data. [file 41589_2025_1893_MOESM11_ESM.xlsx]

## Sheet: FigureED2A
Treatment	Time	replicate 1	replicate 2	replicate 3
Arsenate + DMSO	0	94.1176	100	95.4545
Arsenate + DMSO	15	93.5484	61.1111	80.7018
Arsenate + DMSO	30	91.3043	93.1034	92.1053
Arsenate + DMSO	45	73.1707	65.7143	72.5806
Arsenate + DMSO	60	92	88	97.2222
Arsenate + Lipoamide	0	80.5556	96.1538	96.1538
Arsenate + Lipoamide	15	18.5185	45.4545	14.5455
Arsenate + Lipoamide	30	4.16667	0	3.57143
Arsenate + Lipoamide	45	3.33333	0	0
Arsenate + Lipoamide	60	0	0	0
Arsenate + Lipoic acid	0	85.1852	100	94.1176
Arsenate + Lipoic acid	15	91.1765	71.875	85.1064
Arsenate + Lipoic acid	30	64	62.963	55.1724
Arsenate + Lipoic acid	45	50	44	46.9388
Arsenate + Lipoic acid	60	38.4615	22.2222	40.678

## Sheet: FigureED2B
Treatment	Time	replicate 1	replicate 2	replicate 3
DMSO + arsenate	0	1	1	1
Lipoamide + arsenate	0	0.922658	1.19269	0.861711
DMSO + arsenate	20	0.870119	1.05696	0.651586
Lipoamide + arsenate	20	0.883147	1.16889	0.966951
DMSO + arsenate	40	0.712242	0.717931	0.485337
Lipoamide + arsenate	40	0.649763	0.808358	0.663131
DMSO + arsenate	60	0.549342	0.613648	0.489599
Lipoamide + arsenate	60	0.691943	0.653202	0.587424

## Sheet: FigureED2F
	–	10	10	100	1000	10	100	1000	10	100	1000	10	100	1000	10	100	1000
	DMSO	Lipoamide	Ascorbic acid			NAC			a-tocopherol			Citric acid			Taurin
% cells with ≥3 SGs	95.6284	9.09091	90.8333	83.2061	91.5966	76.0638	83.6257	73.494	91.018	84.3243	86.7816	88.8889	94.7712	90.0763	87.5622	96.7742	87.1287
