# Supplementary material for: Small-molecule dissolution of stress granules by redox modulation benefits ALS models
Source: Nat Chem Biol. 2025 May 14;21(10):1577–88. doi: 10.1038/s41589-025-01893-5 (PMC12463676; doi:10.1038/s41589-025-01893-5)
Supplement: Supplementary file 12 — Statistical source data. [file 41589_2025_1893_MOESM12_ESM.xlsx]

## Sheet: FigureED3C
		Intracellular lipoamide (mM)	% cellular uptake
With stress	R lipoamide	5.14959	35.7611
With stress	RS lipoamide	3.05124	21.1891
Without stress	R lipoamide	5.00542	34.7599

## Sheet: FigureED3F
Temperature	Peak 14	Peak 13
10	0.947654	0.795776
15	0.919204	0.739573
20	0.870204	0.654851
25	0.744548	0.556704
30	0.637952	0.553475
37	0.554967	N/D

## Sheet: FigureED3G
pH	Peak 14	Peak 13
4.9	0.900871	0.82695
5.5	0.831953	0.636585
5.7	0.896472	0.619377
5.9	0.856428	0.569349
6	0.823091	0.509833
6.1	0.819317	0.453595
6.3	0.76834	0.367641
6.5	0.63141	0.179885

## Sheet: FigureED3H
Time (h)	10 °C	37 °C
0	1	1
1	0.988141	0.953094
2	1.00552	0.90473
3	1.00662	0.877278
4	1.01966	0.852012
5	1.01205	0.843861
6	1.00499	0.827827
7	0.999546	0.800649
8	0.983794	0.81343
9	0.983519	0.78271
10	0.99275	0.792498
