# Supplementary material for: Small-molecule dissolution of stress granules by redox modulation benefits ALS models
Source: Nat Chem Biol. 2025 May 14;21(10):1577–88. doi: 10.1038/s41589-025-01893-5 (PMC12463676; doi:10.1038/s41589-025-01893-5)
Supplement: Supplementary file 13 — Statistical source data. [file 41589_2025_1893_MOESM13_ESM.xlsx]

## Sheet: FigureED4D
	Replicate 1	Replicate 2	Replicate 3	Mean	Standard Deviation
Condensate volume	0.00172301	0.00168846	0.00124231	0.00155126	0.000268117
Lipoamide signal in condensate	0.019802	0.0123001	0.0131579	0.0150867	0.00410604
Partition coefficient	11.7047	7.36308	10.7194	9.92904	2.27614
