# Supplementary material for: Small-molecule dissolution of stress granules by redox modulation benefits ALS models
Source: Nat Chem Biol. 2025 May 14;21(10):1577–88. doi: 10.1038/s41589-025-01893-5 (PMC12463676; doi:10.1038/s41589-025-01893-5)
Supplement: Supplementary file 14 — Statistical source data. [file 41589_2025_1893_MOESM14_ESM.xlsx]

## Sheet: FigureED5A
Residue	Residue type	15N	1H
0	M	0	0
1	A	0	0
2	S	0	0
3	N	0	0
4	D	0	0
5	Y	-0.001	0
6	T	-0.003	0
7	Q	0	0
8	Q	0	0
9	A	-0.003	0
10	T	-0.00199947	0
11	Q	-0.00199947	-0.001
12	S	0	0
13	Y	0	0
14	G	-0.00199947	0
15	A	0	-0.001
16	Y	0	0
17	P	0	0
18	T	-0.00199947	0
19	Q	-0.00199947	0.001
20	P	0	0
21	G	-0.001	0
22	Q	-0.00199947	0
23	G	0.003	0.001
24	Y	-0.00199947	-0.001
25	S	-0.00699947	0.003
26	Q	-0.00699947	0
27	Q	-0.00199947	0.001
28	S	0	0
29	S	-0.004	-0.001
30	Q	0	0
31	P	0	0
32	Y	-0.004	0
33	G	-0.004	-0.001
34	Q	0	0
35	Q	0	0
36	S	-0.00199947	0
37	Y	0	0
38	S	0	0
39	G	-0.004	0
40	Y	-0.001	0.001
41	S	-0.00199947	0.001
42	Q	0	0
43	S	0.001	0
44	T	-0.003	0
45	D	0.001	0.001
46	T	0	0
47	S	-0.001	0
48	G	0	0
49	Y	0	0
50	G	0	0
51	Q	0	0
52	S	0	-0.001
53	S	0.001	0
54	Y	0	0
55	S	-0.00199947	0
56	S	-0.00199947	0.001
57	Y	-0.00699947	0.001
58	G	0	0
59	Q	-0.00199947	0
60	S	0	0
61	Q	0.001	-0.001
62	N	0	0
63	T	-0.003	-0.001
64	G	0.001	0.001
65	Y	0	0
66	G	0	0
67	T	-0.00199947	0
68	Q	-0.001	-0.001
69	S	-0.00199947	0
70	T	-0.001	0
71	P	0	0
72	Q	-0.00199947	0
73	G	-0.00199947	0.001
74	Y	0.00199947	-0.001
75	G	-0.003	-0.001
76	S	0	0
77	T	0	-0.001
78	G	-0.004	0
79	G	-0.00199947	0
80	Y	0.001	-0.001
81	G	0	0
82	S	0	0
83	S	0	0
84	Q	-0.00141297	-0.001
85	S	0	0
86	S	0	0
87	Q	-0.001	0
88	S	-0.004	0.001
89	S	0	0
90	Y	-0.001	0.001
91	G	-0.00199947	0
92	Q	0	0
93	Q	0	0
94	S	0	0
95	S	0	0.001
96	Y	0.001	0
97	P	0	0
98	G	0.004	0.002
99	Y	0.003	0
100	G	-0.00599947	0.001
101	Q	-0.003	0.001
102	Q	-0.001	0.001
103	P	0	0
104	A	-0.003	0
105	P	0	0
106	S	-0.00199947	-0.001
107	S	0	0
108	T	-0.00599947	0.002
109	S	0	0
110	G	-0.001	0
111	S	-0.00599947	0
112	Y	0.00199947	0
113	G	-0.003	-0.001
114	S	0	0
115	S	0	0
116	S	0	0
117	Q	0.001	0.002
118	S	0	0
119	S	0	0
120	S	-0.00199947	-0.001
121	Y	0.001	0
122	G	-0.00199947	0
123	Q	-0.001	0
124	P	0	0
125	Q	-0.00199947	-0.001
126	S	-0.00199947	0
127	G	-0.004	-0.001
128	S	-0.001	-0.001
129	Y	0	0
130	S	-0.001	0
131	Q	0.001	0.001
132	Q	-0.00199947	-0.001
133	P	0	0
134	S	-0.00199947	0.001
135	Y	-0.00199947	0
136	G	0	0
137	G	0	0
138	Q	-0.003	-0.001
139	Q	0	0
140	Q	0	-0.001
141	S	0	0
142	Y	-0.003	0.001
143	G	0	0
144	Q	0	0
145	Q	-0.00199947	-0.001
146	Q	-0.003	-0.001
147	S	0	0
148	Y	-0.00199947	0
149	N	0	0
150	P	0	0
151	P	0	0
152	Q	-0.00499947	0
153	G	-0.00499947	-0.001
154	Y	-0.00499947	0
155	G	-0.004	0
156	Q	-0.001	0
157	Q	-0.00199947	-0.001
158	N	0	0
159	Q	-0.003	0
160	Y	-0.004	0
161	N	0	0.001
162	S	-0.00199947	-0.001

## Sheet: FigureED5B
Distance from Y	Number	15N mean	1H mean
Y	25	-0.000879937	4e-05
1	48	-0.00131234	0.000145833
2	40	-0.00124988	-0.0001
3	29	-0.000827459	-0.000137931
>3	22	-0.000927767	4.54545e-05

## Sheet: FigureED5C
Compound	[KCl] (mM)	[FUS-GFP] (µM)	ROI 1	ROI 2	ROI 3	ROI 4	ROI 5	ROI 6	ROI 7	ROI 8	ROI 9	ROI 10	ROI 11	ROI 12	ROI 13	ROI 14	ROI 15	ROI 16
DMSO	50	0.5	0.00322	0.00225	0.0019	0.00191	0.00493	0.00306	0.00253	0.00154	0.00264	0.00317	0.00178	0.00187	0.00229	0.00364	0.00236	0.00189
DMSO	50	1	0.02402	0.02075	0.0236	0.0138	0.02182	0.0196	0.01504	0.01853	0.01866	0.02109	0.01596	0.01397	0.02256	0.04966	0.01534	0.02498
DMSO	50	2	0.10048	0.07765	0.0755	0.06923	0.10423	0.07126	0.06356	0.07019	0.08247	0.09261	0.08825	0.07257	0.07323	0.08139	0.05007	0.08021
DMSO	50	3	0.56887	0.58399	0.52124	0.61214	0.591	0.61406	0.51311	0.58428	0.55354	0.54273	0.55682	0.50855	0.57135	0.5515	0.57733	0.5703
Lipoamide	50	0.5	0.00197	0.05289	0.01186	0.00378	0.00309	0.00248	0.00362	0.00419	0.00443	0.00911	0.00087	0.00281	0.00269	0.00568	0.00284	0.00267
Lipoamide	50	1	0.00281	0.0019	0.00455	0.00415	0.00466	0.00432	0.00519	0.00616	0.00352	0.00379	0.00473	0.00766	0.00288	0.00283	0.05336	0.00982
Lipoamide	50	2	0.23384	0.22323	0.20864	0.16806	0.21879	0.22688	0.21228	0.22898	0.22224	0.22414	0.1728	0.18817	0.18111	0.22067	0.18808	0.21539
Lipoamide	50	3	0.60837	0.56184	0.54359	0.55774	0.56271	0.58435	0.56834	0.55993	0.58237	0.57764	0.58397	0.48869	0.56995	0.54817	0.58516	0.5892
DMSO	100	1	0.0003	0.00523	3e-05	0.00019	0.00028	0	0	8e-05	0	0.00027	1e-05	0	7e-05	7e-05	0.00026	1e-05
DMSO	100	3	0.03579	0.01873	0.02372	0.03429	0.03262	0.02701	0.02652	0.02757	0.01858	0.01974	0.02415	0.02214	0.01939	0.0261	0.01866	0.01567
DMSO	100	5	0.63784	0.66618	0.63642	0.59732	0.65328	0.57444	0.5895	0.60352	0.59058	0.63072	0.59457	0.60434	0.63055	0.6	0.59146	0.59884
DMSO	100	7	0.77867	0.78487	0.78613	0.74414	0.77332	0.76905	0.79238	0.7926	0.80347	0.78028	0.7721	0.78146	0.75616	0.81149	0.77542	0.7906
Lipoamide	100	1	0.00035	0.00036	0.00019	0.00025	0.00069	0.00069	0	0.00021	0.01662	0.00051	0.00033	0.00066	0.01178	0.00034	0.0001	0.00026
Lipoamide	100	3	0.00641	0.00482	0.0056	0.00561	0.00512	0.00346	0.00454	0.00389	0.00224	0.00354	0.00644	0.00553	0.00584	0.00933	0.00688	0.00308
Lipoamide	100	5	0.51057	0.54629	0.47928	0.51077	0.47431	0.47078	0.53567	0.52209	0.42062	0.52396	0.48015	0.55503	0.44559	0.48298	0.52212	0.50292
Lipoamide	100	7	0.7956	0.78236	0.79595	0.7898	0.74146	0.68654	0.77764	0.78624	0.78629	0.78331	0.77549	0.7598	0.77935	0.77632	0.73136	0.7561
DMSO	150	5	0.00637	0.00849	0.00384	0.00665	0.0096	0.00391	0.00653	0.00623	0.00622	0.0042	0.00766	0.00745	0.00705	0.0068	0.00515	0.00473
DMSO	150	6	0.01377	0.01142	0.01842	0.01337	0.01627	0.019	0.02177	0.02524	0.0202	0.01693	0.01642	0.01357	0.02583	0.01659	0.01766	0.02537
DMSO	150	7	0.06875	0.07288	0.06735	0.10003	0.07358	0.08173	0.05646	0.05204	0.07966	0.08314	0.06552	0.07481	0.10662	0.05866	0.07308	0.09259
DMSO	150	8	0.39023	0.4293	0.40402	0.82829	0.47723	0.42772	0.31256	0.45055	0.37787	0.43149	0.41058	0.42104	0.37142	0.32079	0.37351	0.3739
DMSO	150	9	0.74386	0.63631	0.49339	0.44878	0.64994	0.58405	0.6269	0.36598	0.48403	0.52515	0.56968	0.61594	0.57642	0.59759	0.73727	0.69505
DMSO	150	10	0.79906	0.80331	0.77426	0.75164	0.62438	0.64441	0.79233	0.82969	0.86421	0.84613	0.8001	0.56669	0.78178	0.86779	0.83528	0.83154
DMSO	150	11	0.88168	0.90887	0.93742	0.92048	0.84639	0.73269	0.84306	0.89653	0.80859	0.87642	0.83816	0.90346	0.86625	0.88607	0.83929	0.86882
Lipoamide	150	5	0.0072	0.00512	0.00716	0.00577	0.00947	0.00992	0.00304	0.0052	0.00511	0.00999	0.00704	0.00822	0.0047	0.0093	0.0086	0.01095
Lipoamide	150	6	0.03562	0.02771	0.03835	0.04275	0.04312	0.02711	0.01549	0.02918	0.02948	0.04858	0.02112	0.02594	0.03854	0.0372	0.03039	0.02316
Lipoamide	150	7	0.16965	0.14965	0.13214	0.16865	0.18404	0.22078	0.18638	0.16205	0.21702	0.16558	0.19401	0.18297	0.21523	0.16802	0.17014	0.14527
Lipoamide	150	8	0.62927	0.63061	0.63626	0.611	0.41713	0.45647	0.47206	0.39654	0.3872	0.4764	0.46674	0.50227	0.42112	0.50926	0.54624	0.52243
Lipoamide	150	9	0.62058	0.49907	0.82201	0.77423	0.70354	0.73318	0.83186	0.7444	0.68198	0.80055	0.79481	0.69052	0.63098	0.69521	0.65829	0.80501
Lipoamide	150	10	0.88478	0.84335	0.88743	0.85367	0.91778	0.89625	0.87986	0.90697	0.91311	0.91386	0.72351	0.84032	0.93282	0.90986	0.77654	0.88056
Lipoamide	150	11	0.93672	0.83186	0.85677	0.94807	0.89964	0.9298	0.96286	0.91835	0.92228	0.94664	0.97692	0.93187	0.95218	0.87534	0.92456	0.95689
	Temperature (°C)	DMSO 1	DMSO 2	70 µM	100 µM	150 µM
Means	10	0.548745	0.682973	0.375141	1.2678	0.648252
	15	1.1582	0.887419	0.682197	1.55992	1.31842
	20	2.37537	1.91042	1.81402	2.66982	2.36354
	25	4.28948	2.99977	3.5231	4.43322	3.83811
Standard deviation	10	0.282616	0.236839	0.258952	0.206773	0.209877
	15	0.268456	0.239943	0.274663	0.184661	0.236839
	20	0.330139	0.301625	0.276215	0.228886	0.298328
	25	0.558832	0.527214	0.353416	0.424603	0.494045

## Sheet: FigureED5E
DMSO	Lipoamide
0.0550034	0.0388197
0.0557071	0.0557698
0.113147	0.0665394
0.0607837	0.464896
0.0624356	0.076582
0.0787858	0.0850354
0.110557	0.0846613
0.192797	0.08663
0.156632	0.0685539
0.0886726	0.0785808
0.134001	0.0660072
1.11445	0.0783883
0.451154	0.0589043
0.315131	0.0869943
0.129799	0.0622734
0.214915	0.087743
0.72515	0.0807736
0.103626	0.1023
0.171543	0.0725063
0.419713	0.0845574
0.221986	0.0619079
3.22436	0.119509
0.840944	0.091687
0.450049	0.119403
0.174597	0.0663855
0.104359	0.0809535
0.647564	0.0690533
0.191343	0.066067
0.108152	0.083356
0.13814	0.0724485
0.215831	0.0876134
7.04115	0.0691648
0.075089	0.0933834
0.133452	0.0917526
0.725351	0.0834151
0.580756	0.0969362
0.164294	0.0856584
0.331764	0.0893774
0.294327	0.061758
0.340998	0.0802684
0.191238	0.106043
0.37348	0.0819421
0.126772	0.0883972
0.182726	0.0730755
0.291652	0.138232
0.204764	0.0723355
1.5138	0.133547
1.53268	0.0942561
3.4986	0.103429
3.50197	0.0720067
0.933611	0.119991
5.27075	0.0695674
0.518047	0.0831135
0.245253	0.0526065
0.469247	0.156244
0.105136	0.158163
0.700652	0.0784792
0.499701	0.0871774
3.28278	0.0863018
1.01043	0.19412
	0.0866291
	0.0831156
	0.0996009
	0.136628
	0.120572
	0.151483
	0.211905
	0.100982
	0.20734
	0.190169
	0.552036
	0.102364
	0.143039
	0.0884459
	0.423797
	0.23534
	0.0896439
	0.0721795
	0.1218
	0.146296
	0.174955
	0.237521
	0.194185
	0.174327
	0.278235
	0.0863617
	0.323616
	0.153339
	0.226398
	0.110024
	0.591192
	0.232499
	0.218363

## Sheet: FigureED5J
25		100
FDR > 0.1	FDR ≤ 0.1	FDR > 0.1	FDR ≤ 0.1
1.11337	1	1.09184	1
2.16246	1.00489	1.09718	1.00489
2.96992	1.00489	1.11337	1.00489
4.67625	1.00981	1.28267	1.00981
6.87657	1.00981	1.37339	1.00981
	1.01475	1.38012	1.01475
	1.01475	1.40047	1.01475
	1.01972	1.40733	1.01972
	1.02972	1.40733	1.02972
	1.02972	1.40733	1.02972
	1.03982	1.41421	1.03982
	1.03982	1.42809	1.03982
	1.03982	1.4421	1.03982
	1.03982	1.44915	1.03982
	1.04491	1.46337	1.04491
	1.05002	1.51424	1.05002
	1.06033	1.52165	1.06033
	1.06033	1.52165	1.06033
	1.06033	1.52165	1.06033
	1.06033	1.55165	1.06033
	1.06551	1.64525	1.06551
	1.06551	1.71077	1.06551
	1.07073	1.72756	1.07073
	1.07073	1.72756	1.07073
	1.07073	1.83177	1.07073
	1.07597	1.84974	1.07597
	1.07597	1.87703	1.07597
	1.08652	2.13103	1.08652
	1.09184	2.16246	1.09184
	1.09184	2.32674	1.09184
	1.09718	2.54043	1.09718
	1.09718	2.61593	1.09718
	1.10255	2.80095	1.10255
	1.10795	2.94106	1.10795
	1.10795	2.96992	1.10795
	1.11337	4.2413	1.11337
	1.11882	4.51917	1.11882
	1.12979	4.67625	1.12979
	1.12979	6.48534	1.12979
	1.13532	6.87657	1.13532
	1.13532	8.86357	1.13532
	1.14646	13.3562	1.14646
	1.15207	17.0482	1.15207
	1.1577		1.1577
	1.1577		1.1577
	1.1577		1.1577
	1.16337		1.16337
	1.16906		1.16906
	1.16906		1.16906
	1.17478		1.17478
	1.17478		1.17478
	1.18053		1.18053
	1.18053		1.18053
	1.18631		1.18631
	1.19211		1.19211
	1.21562		1.21562
	1.22754		1.22754
	1.22754		1.22754
	1.22754		1.22754
	1.22754		1.22754
	1.23355		1.23355
	1.23959		1.23959
	1.24565		1.24565
	1.24565		1.24565
	1.25175		1.25175
	1.25787		1.25787
	1.25787		1.25787
	1.27021		1.27021
	1.27643		1.27643
	1.28895		1.28895
	1.28895		1.28895
	1.29526		1.29526
	1.29526		1.29526
	1.30797		1.30797
	1.30797		1.30797
	1.3208		1.3208
	1.34684		1.34684
	1.36005		1.36005
	1.38687		1.38687
	1.40047		1.40047
	1.40733		1.40733
	1.41421		1.41421
	1.41421		1.41421
	1.42113		1.42113
	1.43508		1.43508
	1.43508		1.43508
	1.44915		1.44915
	1.46337		1.46337
	1.47053		1.47053
	1.47773		1.47773
	1.49953		1.49953
			1.52165
			1.52165
			1.52165
			1.53658
			1.54409
			1.55924
			1.57454
			1.60558
			1.62134
			1.63724
			1.66952
			1.6859
			1.73601
			1.75304
			1.91404
			1.93282
			2.00979
			2.16246
			2.2051
			2.21589
			2.22673
			2.24858
			2.25958
			2.31541
			2.33813
			2.39589
			2.61593
			2.76023
			2.77374
			3.04329
			3.05819
			3.48901
			3.54048
			3.5927
			3.5927
			3.77243
			3.84681
			4.01957
			4.4102
			4.67625
			5.20638
			5.23186
