# Supplementary material for: Small-molecule dissolution of stress granules by redox modulation benefits ALS models
Source: Nat Chem Biol. 2025 May 14;21(10):1577–88. doi: 10.1038/s41589-025-01893-5 (PMC12463676; doi:10.1038/s41589-025-01893-5)
Supplement: Supplementary file 15 — Statistical source data. [file 41589_2025_1893_MOESM15_ESM.xlsx]

## Sheet: FigureED6AB
See Figure 3B

## Sheet: FigureED6C
Control	Treatment	Replicate 1	Replicate 2	Replicate 3
Control	DMSO	94.0741	95.9184	97.9798
Control	Lipoamide	5.69106	3.47222	1.63934
DLD	DMSO	91.3462	90.7692	85.2459
DLD	Lipoamide	17.9104	16.1017	13.8889
FUS	DMSO	81.25	76.2376	94.958
FUS	Lipoamide	2.76243	6.12245	10.8108
TAF15	DMSO	92.8571	85.1562	78.3784
TAF15	Lipoamide	8.73786	5.08475	1.7094

## Sheet: FigureED6E
RNAi	Treatment	Time	Replicate 1	Replicate 2	Replicate 3
Control	DMSO	0	98.2609	99.0291	96.3636
Control	Lipoamide	0	98.0769	94.702	96.5517
Control	DMSO	15	98.8889		94.3089
Control	Lipoamide	15	85.3211	42.2535	88.0952
Control	DMSO	30	99	94.0594	93.4579
Control	Lipoamide	30	5.07246	4.4586	16.8605
Control	DMSO	45	94.1176	96.0784	94.4444
Control	Lipoamide	45	0	2.14286	1.13636
SFPQ	DMSO	0	95.4545	96.7033	92.6316
SFPQ	Lipoamide	0	94.5455	95.6204	90.4255
SFPQ	DMSO	15	96.2963	99.0196	95.6989
SFPQ	Lipoamide	15	87.6404	69.5946	92.7835
SFPQ	DMSO	30	92.8571	96.1538	93.617
SFPQ	Lipoamide	30	97.5207	70.073	88.4211
SFPQ	DMSO	45	91.4894	77.6699	93.2039
SFPQ	Lipoamide	45	89.4737	55.9055	51.8519
SRSF1	DMSO	0	100	100	92.4731
SRSF1	Lipoamide	0	98.75	97.6923	100
SRSF1	DMSO	15	100	93.2584	94.0678
SRSF1	Lipoamide	15	97.8723	95.5752	95.5752
SRSF1	DMSO	30	100	100	98.7654
SRSF1	Lipoamide	30	93.5897	90.7407	92.1569
SRSF1	DMSO	45	94.1176	95.5556	92.8571
SRSF1	Lipoamide	45	85.7143	17.7966	18.9655
