# Supplementary material for: Small-molecule dissolution of stress granules by redox modulation benefits ALS models
Source: Nat Chem Biol. 2025 May 14;21(10):1577–88. doi: 10.1038/s41589-025-01893-5 (PMC12463676; doi:10.1038/s41589-025-01893-5)
Supplement: Supplementary file 16 — Data. [file 41589_2025_1893_MOESM16_ESM.xlsx]

## Sheet: FigureED7C
Protein 1	Protein 2	[Protein 2] (µM)	ROI 1	ROI 2	ROI 3	ROI 4	ROI 5	ROI 6	ROI 7	ROI 8	ROI 9	ROI 10	ROI 11	ROI 12	ROI 13	ROI 14	ROI 15	ROI 16
FUS-SNAP	–	0	0.76094	0.78825	0.7347	0.75948	0.76786	0.74105	0.78647	0.78522	0.75221	0.77468	0.72365	0.74866	0.78474	0.75489	0.74174	0.76811
FUS-SNAP	GFP	10	0.731	0.77923	0.75738	0.78771	0.77781	0.76501	0.77706	0.74423	0.79005	0.7615	0.76402	0.78313	0.76881	0.75771	0.75417	0.7727
FUS-SNAP	GFP	20	0.79332	0.77715	0.76849	0.75973	0.75185	0.77662	0.80096	0.79487	0.77326	0.78763	0.74719	0.75766	0.77732	0.75952	0.80387	0.75731
FUS-SNAP	GFP	30	0.7534	0.77848	0.75696	0.74178	0.71884	0.73527	0.7489	0.7423	0.73584	0.70615	0.75904	0.76741	0.77055	0.70839	0.74931	0.76092
FUS-SNAP	GFP	50	0.67348	0.69733	0.62402	0.66213	0.66959	0.64467	0.66614	0.69487	0.71512	0.67132	0.69191	0.65499	0.7038	0.65322	0.61677	0.70089
FUS-SNAP	SFPQ-GFP	10	0.74562	0.74301	0.7612	0.76302	0.75594	0.77011	0.76612	0.76035	0.76302	0.76323	0.76354	0.77706	0.77188	0.75538	0.76175	0.75429
FUS-SNAP	SFPQ-GFP	20	0.72458	0.72818	0.72502	0.72039	0.734	0.70757	0.71564	0.73646	0.72012	0.72989	0.73187	0.72342	0.73319	0.72027	0.73137	0.74004
FUS-SNAP	SFPQ-GFP	30	0.64623	0.64066	0.64873	0.65467	0.66193	0.63301	0.64059	0.65333	0.59844	0.66069	0.65252	0.64084	0.66037	0.62309	0.65699	0.65781
FUS-SNAP	SFPQ-GFP	50	0	0	0	0	0	0	0.00015	0	0	0	0	0	0	0	0	0

## Sheet: FigureED7F
Normalized SFPQ expression levels	Condition	Replicate 1	Replicate 2	Replicate 3
	Compete	0.815129	1.24116	0.94371
	-Met +Met	0.934013	1.10363	0.859473
	-Met +AHA	0.99419	0.949881	0.984207
Nucleus/cytoplasm partition	Complete	1.62825	1.55746	2.04803
	-Met +Met	1.98732	2.27899	2.59231
	-Met +AHA	1.69765	2.77138	1.90502
