# Supplementary material for: Small-molecule dissolution of stress granules by redox modulation benefits ALS models
Source: Nat Chem Biol. 2025 May 14;21(10):1577–88. doi: 10.1038/s41589-025-01893-5 (PMC12463676; doi:10.1038/s41589-025-01893-5)
Supplement: Supplementary file 18 — Statistical source data. [file 41589_2025_1893_MOESM18_ESM.xlsx]

## Sheet: FigureED8A
Target	Condition	Replicate 1	Replicate 2	Replicate 3
FUS WT	DMSO + Arsenate	1.35232	1.23967	1.00245
FUS WT	Lipoamide + Arsenate	2.04211	2.04162	1.52143
FUS P525L	DMSO + Arsenate	1.44196	1.10838	1.04127
FUS P525L	Lipoamide + Arsenate	1.9341	1.58525	1.55648
TDP-43	DMSO + Arsenate	3.25621	4.16088	3.98822
TDP-43	Lipoamide + Arsenate	4.71064	4.66474	4.5684

## Sheet: FIgureED8B
RNAi	Treatment	Replicate 1	Replicate 2	Replicate 3
Control	DMSO	1.44969	1.41901	1.76725
Control	Lipoamide	2.19295	2.14893	2.72799
SFPQ	DMSO	1.69984	1.64231	1.84829
SFPQ	Lipoamide	1.6465	1.69341	2.17751

## Sheet: FigureED8C
Condition	Time (min)	Cell 1	Cell 2	Cell 3	Cell 4	Cell 5	Cell 6	Cell 7	Cell 8	Cell 9	Cell 10	Cell 11	Cell 12	Cell 13	Cell 14	Cell 15	Cell 16	Cell 17	Cell 18
DMSO + arsenite	0	2.11	0.83	0.73	3.4	2.1	1.88	0.428571	0.363636	0.333333	0.3	0.454545	0.0714286	0.0384615	1.33333	0.222222	0.1
DMSO + arsenite	2	2.56	1	1	4.2	1.6	1.75	0.0588235	0.444444	0.444444	0.545455	0.333333	0.125	0.0769231	1.2	0.5	0.0769231
DMSO + arsenite	4	2.1	0.83	1.56	4	2.4	1.89	0.0588235	0.333333	0.363636	0.777778	0.545455	0	0.12	1	0.333333	0
DMSO + arsenite	6	1.89	1.5	1.38	3.6	1.7	2	0.111111	0.454545	0.545455	1.5	0.454545	0	0.04	1.33333	0.2	0.0833333
DMSO + arsenite	8	2.45	1.33	1.13	3.8	1.9	1.75	0.1875	0.384615	0.454545	1.77778	0.636364	0	0.04	0.571429	1.1	0.642857
DMSO + arsenite	10	1.45	1.86	0.7	3.6	2.4	1.75	0.294118	0.25	0.818182	2.42857	0.916667	0.133333	0.153846	1.5	2.3	1
DMSO + arsenite	12	2	1.5	0.89	3.8	2.1	1.88	0.4375	0.642857	1.16667	4.375	1.3	0.4	0.307692	1.5	2.2	1.5
DMSO + arsenite	14	2.18	1.63	1.7	4.8	2.4	1.63	0.823529	0.5	1.91667	5.11111	1.6	0.5625	0.592593	2.66667	2.9	1.75
DMSO + arsenite	16	2.6	2.5	2.22	5.4	2.55	2.57	0.8125	1.16667	3.3	5.375	2.1	0.6875	0.76	2.14286	3.2	1.92308
DMSO + arsenite	18	3.25	2.22	2.5	8.67	3.36	3.57	1.5	1.72727	2.35714	6.14286	2.8	1.375	1.15385	2.66667	2.7	2.33333
DMSO + arsenite	20	2.78	3.78	2.8	6.25	3.92	3.43	1.76471	1.61539	2.28571	6.375	2.7	1.4375	1.5	3.5	3.7	2.14286
DMSO + arsenite	22	2.75	5.25	4.22	7.75	4	4.29	1.66667	2.09091	2.78571	6.375	2.90909	1.58824	1.92308	3.85714	4.6	2.57143
DMSO + arsenite	24	2.82	4.88	4.7	7.75	4.38	3.63	2.29412	2.5	3.16667	5.8	2.6	2.06667	1.68	5.6	4.54545	2.78571
DMSO + arsenite	26	2.88	5.5	4.4	14.33	4.4	4.14	2.11765	3.2	3.30769	9.16667	2.9	1.75	2.21739	5	4.63636	3.21429
DMSO + arsenite	28	3.33	6.22	4.44	8.75	5.08	4.43	2.5	3.5	3.38462	7.42857	3.8	2.6	2.56	5.66667	5.09091	4
DMSO + arsenite	30	4.57	5.44	5.33	11.67	5.42	4.71	2.6875	3.6	4.25	9.14286	4.5	2.93333	2.4	6.83333	5.09091	4.2
Lipoamide + arsenite	0	0.11	0.5	0.86	0.56	0.67	0	1.25	0.4	0.37	1	1.36	0.33	1.36	1.57	1.89	1.3	1.56	0.92
Lipoamide + arsenite	2	0.27	0.33	1.14	0.53	0.83	0	0.75	0.2	0.18	1.18	1.08	0.29	0.91	1.44	1.71	0.75	1.5	1.14
Lipoamide + arsenite	4	0.24	0.6	0.71	0.63	1.57	0	1	0.4	0.12	1	0.82	0.18	0.55	1.13	1.38	0.62	0.9	0.62
Lipoamide + arsenite	6	0.41	0.33	1	0.73	1	0.17	1.33	0.33	0.22	0.58	0.91	0.06	0.36	1.75	1.38	0.58	0.9	0.47
Lipoamide + arsenite	8	0.43	0.5	0.83	0.6	0.86	0.2	0.67	0.67	0.05	0.58	0.83	0	0.55	1.56	1	0.38	0.6	0.71
Lipoamide + arsenite	10	0.65	0.67	0.57	0.56	0.86	0.2	0.67	0.17	0.21	0.58	0.85	0.11	0.08	1.67	1.11	0.5	1.1	0.47
Lipoamide + arsenite	12	0.44	1.8	1.17	0.67	2	0.2	1.33	0.71	0.13	0.82	1.58	0.05	0.54	1.56	1.86	0.5	1	0.71
Lipoamide + arsenite	14	1.07	1.67	0.83	0.88	2.38	0.17	0.67	0.71	0.24	0.73	1	0.26	0.45	1.3	2.5	0.62	1.4	0.47
Lipoamide + arsenite	16	1.4	4.2	2.17	1	3.17	0.17	2	1	0.25	1.5	1.55	0.15	0.45	2	2	0.92	1.4	0.93
Lipoamide + arsenite	18	1.55	6	2.17	1.43	2.86	0.17	2.67	0.67	0.39	1.78	2	0.43	0.82	1.75	2.83	0.77	1.5	1.91
Lipoamide + arsenite	20	2.1	5.2	2.17	2	3.14	0.17	2.33	1	0.44	2	2.45	0.37	0.92	3.14	2.5	0.92	1.5	2.08
Lipoamide + arsenite	22	2	6.8	2.43	2.53	4.57	0.17	2.33	1.33	0.22	2.9	2.17	0.3	0.83	3.5	2	1.31	2.56	0.93
Lipoamide + arsenite	24	2.45	7.2	3.5	2.29	5.17	0.17	3.33	1.83	0.28	2.7	1.83	0.45	0.85	3.25	2.09	1.46	1.92	1.18
Lipoamide + arsenite	26	3	7.4	2.43	2.93	5.67	0.17	4.67	3	0.44	2	2	0.42	1.08	4.22	1.64	1.47	2.83	1.24
Lipoamide + arsenite	28	3.44	6.8	2.29	4.4	5	0.67	6	2.5	0.44	2.58	2.08	0.45	1.46	4.78	2.08	1.63	2.42	2
Lipoamide + arsenite	30	3.33	9	1.86	4.24	5.67	0.5	5.33	3.33	0.41	3.17	2.92	0.76	1.64	5.88	2.31	0.92	2.83	1.94

## Sheet: FigureED8D
Condition	Replicate 1	Replicate 2	Replicate 3	Replicate 4	Replicate 5
DMSO + Arsenate	1	1	1	1	1
Lipoamide + Arsenate	1.3077	1.49787	1.08543	1.35828	1.37956
