# Supplementary material for: Small-molecule dissolution of stress granules by redox modulation benefits ALS models
Source: Nat Chem Biol. 2025 May 14;21(10):1577–88. doi: 10.1038/s41589-025-01893-5 (PMC12463676; doi:10.1038/s41589-025-01893-5)
Supplement: Supplementary file 19 — Statistical source data. [file 41589_2025_1893_MOESM19_ESM.xlsx]

## Sheet: FigureED8A
		low	medium	high
RHO-1	DMSO	2	32	74
	1.5mM R-(+)-LA	5	28	65

## Sheet: FigureED8B
		Replicate 1	Replicate 2	Replicate 3	Replicate 4	Average	Standard deviation
eGFP	Ethanol solvent	0.929	0.861	0.929	0.951	0.9175	0.0390683
	Lipoic acid	0.897	0.999	0.999	0.897	0.948	0.0588897
WT FUS	Ethanol solvent	0.329	0.537	0.665	0.381	0.478	0.152818
	Lipoic acid	0.408	0.492	0.577	0.406	0.47075	0.0813854
FUS P525L	Ethanol solvent	0.645	0.595	0.643	0.645	0.632	0.0246847
	Lipoic acid	0.836	0.818	0.701	0.877	0.808	0.0754851
FUS R521C	Ethanol solvent	0.446	0.597	0.296	0.397	0.434	0.125334
	Lipoic acid	0.836	0.929	0.809	0.814	0.847	0.0559106

## Sheet: FigureED8C
Ctrl on DMSO	TDP-43M337V on DMSO	TDP-43M337V on Lipoamide
2.40964	12.9032	3.44828
4.54545	13.9535	11.1111
4.08163	22	18.75
3.27869	9.67742	7.46269
0	18.0328	3.125
1.1236	16.4706	4.7619
3.84615	10	4.7619
3.10078	10.5263	2.85714
6.94444	14.9123	7.19424
	10.4	0
	5.47264	5.66038
	12	4.91803
	14.5833	1.04167
	5.76923	4.41176
	3.63636	2.27273
	9.72222	8.98876
	8.24742	9.67742
	5.16129	5.71429
	7.14286	1.69492
